# Supplementary material for: De novo full-length transcriptome analysis of two ecotypes of Phragmites australis (swamp reed and dune reed) provides new insights into the transcriptomic complexity of dune reed and its long-term adaptation to desert environments
Source: BMC Genomics. 2023 Apr 5;24:180. doi: 10.1186/s12864-023-09271-y (PMC10077656; doi:10.1186/s12864-023-09271-y)
Supplement: Supplementary file 1 — Additional file 1: Supplementary Table S1. Iso-Seq library RNA quality detection. Supplementary Table S2. Summary of Subreads reads in SMRT Cells. Supplementary Table S3. Summary of the quality of each library Circular consensus sequencing (CCS) reads. Supplementary Table S4. RNA-seq and ISO-seq transcriptome database comparison results. Supplementary Table S5. LncRNA prediction and ncRNA annotation statistical results. Supplementary Table S6. These public databases showed the annotation results of the SR full-length transcripts. Supplementary Table S7. These public databases showed the annotation results of the DR full-length transcripts. Supplementary Table S8. These public databases showed the annotation results of the All full-length transcripts. Supplementary Table S9. Expressed sequence tag-SSR (EST-SSR) identification in All_UniTransModels using MISA. Supplementary Table S10. Primers designed by Primer 3.0 based on EST-SSR motifs in All_UniTransModels. Supplementary Table 11. Distribution of alternative splice types in SR and DR.Green fill indicates swamp reed, yellow fill indicates dune reed. Supplementary Table 12. Differential expression of genes (DEGs) involved in SR and DR. Blue fill indicates DEGs between the two wild type reeds (wDR and wSR) and grey fill indicates DEGs between reeds (cDR and cSR) after homogenous culture. Supplementary Table 13. Differentially expressed genes involved in the identified transcription factors (TFs). Blue fill indicates transcription factors differentially expressed between the two wild type reeds (wDR and wSR) and grey fill indicates transcription factors differentially expressed between reeds (cDR and cSR) after homogenous culture. Supplementary Table 14. PaLhc gene family identified in Phragmites australis. Supplementary Table 15. Differentially expressed genes involved in the light-harvesting chlorophyll a/b-binding genes. [file 12864_2023_9271_MOESM1_ESM.xlsx]

## Sheet: Table S1
Supplementary Table S1: Iso-Seq library RNA quality detection.
Sample	Concentration (ng/ μL)	volume (μL)	Total RNA mass (μg)	OD260/ 280	OD260/ 230	RIN	28S/ 18S
SR	764	60	45.84	2.09	2.24	8.7	1.6
DR	976	20	19.52	2.07	2.12	8.9	2.1

## Sheet: Table S2
Supplementary Table S2: Summary of Subreads reads in SMRT Cells.
Sample	Library	Total	Total	Max Length (bp)	Mean Length (bp)	N50	GC content
		Reads	Base (GB)			Length (bp)
SR	A01_1	961857	1.54	102727	1721.24	2749	0.4859
SR	A01_2	2744756	7.2	76286	2811.49	5489	0.4694
SR	C01	1389416	2.8	195202	2199.72	3063	0.4953
SR	E02	1362521	2.5	84100	2001	2863	0.498
SR	F02	3536125	7.2	71126	2176.48	3867	0.4741
DR	A01	1468126	3.2	206768	2310.07	3954	0.4875
DR	B01	1358089	2.7	74359	2150.33	2960	0.5016
DR	H01	3945731	7.7	99791	2092.44	2657	0.5063

## Sheet: Table S3
Supplementary Table S3: Summary of the quality of each library Circular consensus sequencing (CCS) reads.
Sample	Total Reads	Total Base (GB)	Max Length (bp)	Mean Length (bp)	N50 Length (bp)	GC content
SR_A01_1	87887	0.24	20871	2882	5446	0.4813
SR_A01_2	249429	1.1	20914	4611	5832	0.459
SR_C01	93502	0.28	20373	3172	3612	0.4905
SR_E02	82865	0.23	19486	2975	3483	0.4915
SR_F02	260835	0.94	20776	3868	5694	0.4619
DR_A01	99319	0.36	20656	3947	5328	0.4781
DR_B01	111246	0.38	20921	3693	5643	0.5023
DR_H01	274964	0.91	20951	3573	5582	0.5061

## Sheet: Table S4
Supplementary Table S4: RNA-seq and ISO-seq transcriptome database comparison results.
ISO-seq Transcriptome	All	All	DR	SR
RNA-Seq	SR	DR	DR	SR
Number Of Input Reads	50441701	50665869	50665869	50441701
Uniquely Mapped Reads Number	18026067	19063626	23954449	22571309
Uniquely Mapped Rates %	0.3574	0.3763	0.4728	0.4475
Multi Mapped Reads Number	19701346	18609285	14028364	16761751
Multi-Mapping Rates %	0.3906	0.3673	0.2769	0.3323
Unmapped Multi Rates %	0.0328	0.0288	0.0071	0.025
Unmapped Too Short Reads	0.2189	0.2274	0.2432	0.1951
Unmapped Rates %	0.2517	0.2562	0.2503	0.2201
Mapped	0.748	0.7436	0.7497	0.7798
Mapped Reads	37727413	37672911	37982813	39333060

## Sheet: Table S5
Supplementary Table S5: LncRNA prediction and ncRNA annotation statistical results.
Library	Number of candidate LncRNA	The maximum length(bp)	The average length(bp)	The average GC counts	Number of annotated ncRNA
					miRNA	rRNA	snRNA
SR	126	3974	620	284	9	31	47
DR	169	2641	547	259	0	19	35
All	384	6061	576	256	9	47	142

## Sheet: Table S6
Supplementary Table S6. These public databases showed the annotation results of the SR full-length transcripts.
This table includes transcript length, GC content, results of LncRNA identification, results of ncRNA annotation, results of TF factor identification, results of annotation in 6 public databases such as NR, SwissProt, Pfam,KOG KEGG,GO.
ID	Length	GC_counts	LncRNA_Description	ncRNA_family	ncRNA_RFAM_ID	TF_Predicted	Nr_Description	SwissProt_Description	Pfam_ID	Pfam_Description	KOG_key	KOG_Category	KEGG_ko	KEGG_maps	KEGG_Description	biological_process	molecular_function	cellular_component
PB.1.1	7535	3384	NA	NA	NA	NA	calpain-type cysteine protease DEK1; hypothetical protein GQ55_9G506900	Calpain-type cysteine protease DEK1	PF01067;PF00648	Calpain large subunit, domain III;Calpain family cysteine protease	OT	Posttranslational modification, protein turnover, chaperones ;Signal transduction mechanisms	NA	NA	NA	reproduction(GO:0000003);regulation of cell growth(GO:0001558);cell fate specification(GO:0001708);developmental process involved in reproduction(GO:0003006);regulation of DNA replication(GO:0006275);proteolysis(GO:0006508);nitrogen compound metabolic process(GO:0006807);multicellular organism development(GO:0007275);biological_process(GO:0008150);metabolic process(GO:0008152);embryo development(…	molecular_function(GO:0003674);catalytic activity(GO:0003824);peptidase activity(GO:0008233);cysteine-type peptidase activity(GO:0008234);hydrolase activity(GO:0016787);peptidase activity, acting on L-amino acid peptides(GO:0070011);catalytic activity, acting on a protein(GO:0140096)	cellular_component(GO:0005575);intracellular(GO:0005622);cell(GO:0005623);cytoplasm(GO:0005737);endosome(GO:0005768);endoplasmic reticulum(GO:0005783);endoplasmic reticulum membrane(GO:0005789);plasma membrane(GO:0005886);integral component of plasma membrane(GO:0005887);endosome membrane(GO:0010008);endomembrane system(GO:0012505);membrane(GO:0016020);integral component of membrane(GO:0016021);o…
PB.1.2	6236	2743	NA	NA	NA	NA	calpain-type cysteine protease DEK1; hypothetical protein GQ55_9G506900	Calpain-type cysteine protease DEK1	PF01067;PF00648	Calpain large subunit, domain III;Calpain family cysteine protease	OT	Posttranslational modification, protein turnover, chaperones ;Signal transduction mechanisms	NA	NA	NA	reproduction(GO:0000003);regulation of cell growth(GO:0001558);cell fate specification(GO:0001708);developmental process involved in reproduction(GO:0003006);regulation of DNA replication(GO:0006275);proteolysis(GO:0006508);nitrogen compound metabolic process(GO:0006807);multicellular organism development(GO:0007275);biological_process(GO:0008150);metabolic process(GO:0008152);embryo development(…	molecular_function(GO:0003674);catalytic activity(GO:0003824);peptidase activity(GO:0008233);cysteine-type peptidase activity(GO:0008234);hydrolase activity(GO:0016787);peptidase activity, acting on L-amino acid peptides(GO:0070011);catalytic activity, acting on a protein(GO:0140096)	cellular_component(GO:0005575);intracellular(GO:0005622);cell(GO:0005623);cytoplasm(GO:0005737);endosome(GO:0005768);endoplasmic reticulum(GO:0005783);endoplasmic reticulum membrane(GO:0005789);plasma membrane(GO:0005886);integral component of plasma membrane(GO:0005887);endosome membrane(GO:0010008);endomembrane system(GO:0012505);membrane(GO:0016020);integral component of membrane(GO:0016021);o…
PB.10.1	2119	1050	NA	NA	NA	NA	heterogeneous nuclear ribonucleoprotein 1; hypothetical protein HU200_044136	RNA-binding protein Musashi homolog 2; Heterogeneous nuclear ribonucleoprotein 1	PF00076;PF00076	RNA recognition motif. (a.k.a. RRM, RBD, or RNP domain);RNA recognition motif. (a.k.a. RRM, RBD, or RNP domain)	A	RNA processing and modification	K14411	ko03015,map03015	RNA recognition motif. (a.k.a. RRM, RBD, or RNP domain)	biological_process(GO:0008150);cellular process(GO:0009987);cell differentiation(GO:0030154);developmental process(GO:0032502);cell development(GO:0048468);anatomical structure development(GO:0048856);stem cell differentiation(GO:0048863);stem cell development(GO:0048864);cellular developmental process(GO:0048869)	molecular_function(GO:0003674);nucleic acid binding(GO:0003676);RNA binding(GO:0003723);single-stranded RNA binding(GO:0003727);binding(GO:0005488);poly-pyrimidine tract binding(GO:0008187);poly(U) RNA binding(GO:0008266);organic cyclic compound binding(GO:0097159);heterocyclic compound binding(GO:1901363)	cellular_component(GO:0005575);intracellular(GO:0005622);cell(GO:0005623);cytoplasm(GO:0005737);polysome(GO:0005844);protein-containing complex(GO:0032991);intracellular part(GO:0044424);cell part(GO:0044464);ribonucleoprotein complex(GO:1990904)
PB.100.1	5646	2671	NA	NA	NA	HSF	NA	NA	PF00447	HSF-type DNA-binding	NA	NA	K09419	NA	Heat Stress Transcription Factor	NA	NA	NA
PB.1000.1	1801	1030	NA	NA	NA	NA	oryzain alpha chain	Probable cysteine protease RD21B	PF00396;PF08246;PF00112	Granulin;Cathepsin propeptide inhibitor domain (I29);Papain family cysteine protease	O	Posttranslational modification, protein turnover, chaperones	K01365	ko04140,ko04142,ko04145,ko04210,ko04612,ko05205,ko05323,ko05418,map04140,map04142,map04145,map04210,map04612,map05205,map05323,map05418	Belongs to the peptidase C1 family	proteolysis(GO:0006508);nitrogen compound metabolic process(GO:0006807);response to stress(GO:0006950);defense response(GO:0006952);response to osmotic stress(GO:0006970);multicellular organism development(GO:0007275);biological_process(GO:0008150);metabolic process(GO:0008152);response to external stimulus(GO:0009605);response to biotic stimulus(GO:0009607);response to fungus(GO:0009620);respons…	molecular_function(GO:0003674);catalytic activity(GO:0003824);peptidase activity(GO:0008233);cysteine-type peptidase activity(GO:0008234);hydrolase activity(GO:0016787);peptidase activity, acting on L-amino acid peptides(GO:0070011);catalytic activity, acting on a protein(GO:0140096)	P-body(GO:0000932);cellular_component(GO:0005575);extracellular region(GO:0005576);cell wall(GO:0005618);intracellular(GO:0005622);cell(GO:0005623);nucleus(GO:0005634);cytoplasm(GO:0005737);vacuole(GO:0005773);endoplasmic reticulum(GO:0005783);cytosol(GO:0005829);cell-cell junction(GO:0005911);plasmodesma(GO:0009506);chloroplast(GO:0009507);plastid(GO:0009536);cytoplasmic stress granule(GO:001049…
PB.10000.1	1266	714	NA	NA	NA	NA	uncharacterized protein LOC120691206	NA	PF13419;PF13419	Haloacid dehalogenase-like hydrolase;Haloacid dehalogenase-like hydrolase	S	Function unknown	K18551;K07025	ko00760,map00760;ko00760,map00760	Haloacid dehalogenase-like hydrolase;Haloacid dehalogenase-like hydrolase	NA	NA	NA
PB.10001.1	6355	3058	NA	NA	NA	NA	NA	NA	PF08284	Retroviral aspartyl protease	L	Replication, recombination and repair	NA	NA	NA	NA	NA	NA
PB.10002.1	1311	631	NA	NA	NA	NA	protein THYLAKOID FORMATION1, chloroplastic	Protein THYLAKOID FORMATION1, chloroplastic	PF11264	Thylakoid formation protein	S	Function unknown	NA	NA	NA	NA	NA	NA
PB.10003.1	1288	710	NA	NA	NA	NA	NA	NA	NA	NA	NA	NA	NA	NA	NA	NA	NA	NA
PB.10004.1	1306	667	NA	NA	NA	NA	protein TIFY 10a isoform X2; unnamed protein product	Protein TIFY 10a	PF06200;PF09425	tify domain;Jas motif	S	Function unknown	K13464	ko04075,map04075	tify domain	reproduction(GO:0000003);response to acid chemical(GO:0001101);developmental process involved in reproduction(GO:0003006);response to stress(GO:0006950);defense response(GO:0006952);cell communication(GO:0007154);signal transduction(GO:0007165);multicellular organism development(GO:0007275);biological_process(GO:0008150);pollen development(GO:0009555);response to external stimulus(GO:0009605);res…	NA	cellular_component(GO:0005575);intracellular(GO:0005622);cell(GO:0005623);nucleus(GO:0005634);organelle(GO:0043226);membrane-bounded organelle(GO:0043227);intracellular organelle(GO:0043229);intracellular membrane-bounded organelle(GO:0043231);intracellular part(GO:0044424);cell part(GO:0044464)
PB.10005.1	1298	595	NA	NA	NA	NA	chloroplastic iron-superoxide dismutase; hypothetical protein HU200_015182	Superoxide dismutase [Fe] 2, chloroplastic	PF00081;PF02777	Iron/manganese superoxide dismutases, alpha-hairpin domain;Iron/manganese superoxide dismutases, C-terminal domain	P	Inorganic ion transport and metabolism	K04564	ko04013,ko04068,ko04146,ko04211,ko04212,ko04213,ko05016,map04013,map04068,map04146,map04211,map04212,map04213,map05016	radicals which are normally produced within the cells and which are toxic to biological systems	response to reactive oxygen species(GO:0000302);response to superoxide(GO:0000303);response to oxygen radical(GO:0000305);superoxide metabolic process(GO:0006801);response to stress(GO:0006950);response to oxidative stress(GO:0006979);biological_process(GO:0008150);metabolic process(GO:0008152);response to toxic substance(GO:0009636);cellular process(GO:0009987);response to inorganic substance(GO…	molecular_function(GO:0003674);catalytic activity(GO:0003824);superoxide dismutase activity(GO:0004784);antioxidant activity(GO:0016209);oxidoreductase activity(GO:0016491);oxidoreductase activity, acting on superoxide radicals as acceptor(GO:0016721)	cellular_component(GO:0005575);intracellular(GO:0005622);cell(GO:0005623);cytoplasm(GO:0005737);nucleoid(GO:0009295);chloroplast(GO:0009507);plastid stroma(GO:0009532);plastid(GO:0009536);chloroplast stroma(GO:0009570);thylakoid(GO:0009579);chloroplast nucleoid(GO:0042644);plastid nucleoid(GO:0042646);organelle(GO:0043226);membrane-bounded organelle(GO:0043227);non-membrane-bounded organelle(GO:0…
PB.10006.1	1228	737	NA	NA	NA	NA	aquaporin NIP1-1	Aquaporin NIP1-1	NA	NA	G	Carbohydrate transport and metabolism	K09874	NA	Belongs to the MIP aquaporin (TC 1.A.8) family	NA	NA	NA
PB.10007.1	1287	829	NA	NA	NA	NA	phosphoenolpyruvate carboxylase kinase 2-like	Calcium-dependent protein kinase 9	NA	NA	T	Signal transduction mechanisms	K08794;K04515	ko04012,ko04020,ko04024,ko04066,ko04114,ko04217,ko04261,ko04310,ko04360,ko04713,ko04720,ko04722,ko04725,ko04728,ko04740,ko04745,ko04750,ko04911,ko04912,ko04916,ko04921,ko04922,ko04925,ko04934,ko04971,ko05031,ko05152,ko05200,ko05205,ko05214,map04012,map04020,map04024,map04066,map04114,map04217,map04261,map04310,map04360,map04713,map04720,map04722,map04725,map04728,map04740,map04745,map04750,map049…	belongs to the protein kinase superfamily(PPCK2);belongs to the protein kinase superfamily(PPCK2)	cellular protein modification process(GO:0006464);protein phosphorylation(GO:0006468);phosphorus metabolic process(GO:0006793);phosphate-containing compound metabolic process(GO:0006796);nitrogen compound metabolic process(GO:0006807);response to stress(GO:0006950);cell communication(GO:0007154);biological_process(GO:0008150);metabolic process(GO:0008152);cellular response to starvation(GO:000926…	molecular_function(GO:0003674);catalytic activity(GO:0003824);protein kinase activity(GO:0004672);protein serine/threonine kinase activity(GO:0004674);kinase activity(GO:0016301);transferase activity(GO:0016740);transferase activity, transferring phosphorus-containing groups(GO:0016772);phosphotransferase activity, alcohol group as acceptor(GO:0016773);catalytic activity, acting on a protein(GO:0…	NA
PB.10008.1	1286	644	NA	NA	NA	NA	sucrose synthase 2; hypothetical protein GQ55_9G448800	Sucrose synthase 2	PF00862;PF00534	Sucrose synthase;Glycosyl transferases group 1	M	Cell wall/membrane/envelope biogenesis	K00695	ko00500,ko01100,map00500,map01100	Sucrose-cleaving enzyme that provides UDP-glucose and fructose for various metabolic pathways(SUS1)	response to acid chemical(GO:0001101);response to hypoxia(GO:0001666);response to stress(GO:0006950);response to osmotic stress(GO:0006970);biological_process(GO:0008150);response to temperature stimulus(GO:0009266);response to cold(GO:0009409);response to flooding(GO:0009413);response to water deprivation(GO:0009414);response to water(GO:0009415);response to abiotic stimulus(GO:0009628);response…	molecular_function(GO:0003674);catalytic activity(GO:0003824);UDP-glycosyltransferase activity(GO:0008194);sucrose synthase activity(GO:0016157);transferase activity(GO:0016740);transferase activity, transferring glycosyl groups(GO:0016757);transferase activity, transferring hexosyl groups(GO:0016758);UDP-glucosyltransferase activity(GO:0035251);glucosyltransferase activity(GO:0046527)	cellular_component(GO:0005575);intracellular(GO:0005622);cell(GO:0005623);cytoplasm(GO:0005737);vacuole(GO:0005773);cytosol(GO:0005829);plasma membrane(GO:0005886);cell-cell junction(GO:0005911);plasmodesma(GO:0009506);membrane(GO:0016020);cell junction(GO:0030054);organelle(GO:0043226);membrane-bounded organelle(GO:0043227);intracellular organelle(GO:0043229);intracellular membrane-bounded organ…
PB.10009.1	1310	831	NA	NA	NA	LBD	LOB domain-containing protein 42-like; hypothetical protein GQ55_5G377200	LOB domain-containing protein 40	PF03195	Lateral organ boundaries (LOB) domain	S	Function unknown	NA	NA	NA	response to acid chemical(GO:0001101);regulation of transcription, DNA-templated(GO:0006355);biological_process(GO:0008150);response to endogenous stimulus(GO:0009719);response to hormone(GO:0009725);response to gibberellin(GO:0009739);regulation of biosynthetic process(GO:0009889);response to organic substance(GO:0010033);regulation of gene expression(GO:0010468);regulation of macromolecule bios…	NA	NA
PB.1001.1	2649	1319	NA	NA	NA	NA	hypothetical protein C2845_PM02G03510; 5-methyltetrahydropteroyltriglutamate--homocysteine methyltransferase 1-like isoform X1	5-methyltetrahydropteroyltriglutamate--homocysteine methyltransferase 1	PF01717	Cobalamin-independent synthase, Catalytic domain	E	Amino acid transport and metabolism	K00549	ko00270,ko00450,ko01100,ko01110,ko01230,map00270,map00450,map01100,map01110,map01230	methionine synthase activity	NA	NA	NA
PB.1001.2	2726	1346	NA	NA	NA	NA	5-methyltetrahydropteroyltriglutamate--homocysteine methyltransferase 1 isoform X1; hypothetical protein GQ55_9G142800	5-methyltetrahydropteroyltriglutamate--homocysteine methyltransferase 1	PF01717;PF08267	Cobalamin-independent synthase, Catalytic domain;Cobalamin-independent synthase, N-terminal domain	E	Amino acid transport and metabolism	K00549	ko00270,ko00450,ko01100,ko01110,ko01230,map00270,map00450,map01100,map01110,map01230	methionine synthase activity	NA	NA	NA
PB.1001.3	2730	1379	NA	NA	NA	NA	5-methyltetrahydropteroyltriglutamate--homocysteine methyltransferase 1-like isoform X1; hypothetical protein GQ55_9G142800	5-methyltetrahydropteroyltriglutamate--homocysteine methyltransferase 1	PF01717;PF08267	Cobalamin-independent synthase, Catalytic domain;Cobalamin-independent synthase, N-terminal domain	E	Amino acid transport and metabolism	K00549	ko00270,ko00450,ko01100,ko01110,ko01230,map00270,map00450,map01100,map01110,map01230	methionine synthase activity	NA	NA	NA
PB.10010.1	1286	757	NA	NA	NA	NA	guanine nucleotide-binding protein beta subunit-like protein; hypothetical protein HU200_026560	Guanine nucleotide-binding protein subunit beta-like protein A; Receptor for activated C kinase 1B	PF00400;PF00400;PF00400;PF00400;PF00400;PF00400;PF00400	WD domain, G-beta repeat;WD domain, G-beta repeat;WD domain, G-beta repeat;WD domain, G-beta repeat;WD domain, G-beta repeat;WD domain, G-beta repeat;WD domain, G-beta repeat	T	Signal transduction mechanisms	K14753	ko05162,map05162	Guanine nucleotide-binding protein subunit beta-like protein	response to acid chemical(GO:0001101);regulation of protein phosphorylation(GO:0001932);positive regulation of protein phosphorylation(GO:0001934);regulation of translation(GO:0006417);multicellular organism development(GO:0007275);biological_process(GO:0008150);response to endogenous stimulus(GO:0009719);response to hormone(GO:0009725);response to abscisic acid(GO:0009737);post-embryonic develop…	molecular_function(GO:0003674);structural constituent of ribosome(GO:0003735);MAP-kinase scaffold activity(GO:0005078);structural molecule activity(GO:0005198);binding(GO:0005488);protein binding(GO:0005515);enzyme binding(GO:0019899);kinase binding(GO:0019900);protein-containing complex scaffold activity(GO:0032947);signaling adaptor activity(GO:0035591);molecular adaptor activity(GO:0060090)	cellular_component(GO:0005575);intracellular(GO:0005622);cell(GO:0005623);nucleus(GO:0005634);nucleolus(GO:0005730);cytoplasm(GO:0005737);cytosol(GO:0005829);ribosome(GO:0005840);polysome(GO:0005844);cytosolic ribosome(GO:0022626);membrane-enclosed lumen(GO:0031974);nuclear lumen(GO:0031981);protein-containing complex(GO:0032991);polysomal ribosome(GO:0042788);organelle(GO:0043226);membrane-bound…
PB.10011.1	1295	681	NA	NA	NA	NA	uncharacterized protein LOC101768225	NA	NA	NA	A	RNA processing and modification	NA	NA	NA	NA	NA	NA
PB.10012.1	1346	671	NA	NA	NA	NA	ras-related protein RABH1b	Ras-related protein RABH1b	PF00071	Ras family	U	Intracellular trafficking, secretion, and vesicular transport	K07893	NA	Ras family	NA	nucleotide binding(GO:0000166);nucleoside binding(GO:0001882);purine nucleoside binding(GO:0001883);molecular_function(GO:0003674);binding(GO:0005488);GTP binding(GO:0005525);purine nucleotide binding(GO:0017076);guanyl nucleotide binding(GO:0019001);ribonucleoside binding(GO:0032549);purine ribonucleoside binding(GO:0032550);ribonucleotide binding(GO:0032553);purine ribonucleotide binding(GO:003…	Golgi membrane(GO:0000139);cellular_component(GO:0005575);intracellular(GO:0005622);cell(GO:0005623);cytoplasm(GO:0005737);endosome(GO:0005768);vacuole(GO:0005773);vacuolar membrane(GO:0005774);Golgi apparatus(GO:0005794);trans-Golgi network(GO:0005802);cytosol(GO:0005829);plasma membrane(GO:0005886);cell-cell junction(GO:0005911);plasmodesma(GO:0009506);endomembrane system(GO:0012505);membrane(G…
PB.10013.1	1293	653	NA	NA	NA	NA	haloacid dehalogenase-like hydrolase domain-containing protein At4g39970 isoform X1	NA	PF13419	Haloacid dehalogenase-like hydrolase	S	Function unknown	NA	NA	NA	NA	NA	NA
PB.10014.1	1287	625	NA	NA	NA	NA	dehydrogenase/reductase SDR family member 7	Dehydrogenase/reductase SDR family member 7	PF00106	short chain dehydrogenase	Q	Secondary metabolites biosynthesis, transport and catabolism	K11165	NA	KR domain	NA	NA	NA
PB.10015.1	1297	644	NA	NA	NA	NA	uricase-2	Uricase-2	PF01014;PF01014	Uricase;Uricase	Q	Secondary metabolites biosynthesis, transport and catabolism	K00365	ko00230,ko00232,ko01100,ko01120,map00230,map00232,map01100,map01120	Catalyzes the oxidation of uric acid to 5- hydroxyisourate, which is further processed to form (S)-allantoin	organelle organization(GO:0006996);peroxisome organization(GO:0007031);biological_process(GO:0008150);metabolic process(GO:0008152);cellular process(GO:0009987);cellular component organization(GO:0016043);oxidation-reduction process(GO:0055114);cellular component organization or biogenesis(GO:0071840)	molecular_function(GO:0003674);catalytic activity(GO:0003824);urate oxidase activity(GO:0004846);oxidoreductase activity(GO:0016491);oxidoreductase activity, acting on other nitrogenous compounds as donors(GO:0016661);oxidoreductase activity, acting on other nitrogenous compounds as donors, oxygen as acceptor(GO:0016663)	cellular_component(GO:0005575);intracellular(GO:0005622);cell(GO:0005623);cytoplasm(GO:0005737);peroxisome(GO:0005777);microbody(GO:0042579);organelle(GO:0043226);membrane-bounded organelle(GO:0043227);intracellular organelle(GO:0043229);intracellular membrane-bounded organelle(GO:0043231);intracellular part(GO:0044424);cytoplasmic part(GO:0044444);cell part(GO:0044464)
PB.10016.1	1283	637	NA	NA	NA	NA	probable protein ABIL4; hypothetical protein EJB05_36310	Probable protein ABIL4	NA	NA	TZ	Signal transduction mechanisms ;Cytoskeleton	NA	NA	NA	NA	NA	NA
PB.10017.1	1286	618	NA	NA	NA	NA	N-carbamoylputrescine amidase; hypothetical protein E2562_023606	Omega-amidase NIT2	PF00795	Carbon-nitrogen hydrolase	E	Amino acid transport and metabolism	K12251	ko00330,ko01100,map00330,map01100	Carbon-nitrogen hydrolase(CPA)	NA	molecular_function(GO:0003674);catalytic activity(GO:0003824);hydrolase activity(GO:0016787);hydrolase activity, acting on carbon-nitrogen (but not peptide) bonds(GO:0016810);hydrolase activity, acting on carbon-nitrogen (but not peptide) bonds, in linear amides(GO:0016811);N-carbamoylputrescine amidase activity(GO:0050126)	NA
PB.10018.1	1354	764	NA	NA	NA	NA	Bifunctional epoxide hydrolase 2; hypothetical protein EJB05_34590, partial	Epoxide hydrolase A; Haloalkane dehalogenase	PF00561	alpha/beta hydrolase fold	I	Lipid transport and metabolism	NA	NA	NA	NA	NA	NA
PB.10019.1	1289	658	NA	NA	NA	NA	hypothetical protein EJB05_43185	Protein TIFY 10c	PF09425;PF06200	Jas motif;tify domain	S	Function unknown	K13464	ko04075,map04075	tify domain	NA	NA	NA
PB.1002.1	2616	1307	NA	NA	NA	NA	5-methyltetrahydropteroyltriglutamate--homocysteine methyltransferase 1; hypothetical protein GQ55_9G142800	5-methyltetrahydropteroyltriglutamate--homocysteine methyltransferase 1	PF08267;PF01717	Cobalamin-independent synthase, N-terminal domain;Cobalamin-independent synthase, Catalytic domain	E	Amino acid transport and metabolism	K00549	ko00270,ko00450,ko01100,ko01110,ko01230,map00270,map00450,map01100,map01110,map01230	methionine synthase activity	NA	NA	NA
PB.1002.2	2509	1265	NA	NA	NA	NA	5-methyltetrahydropteroyltriglutamate--homocysteine methyltransferase 1; hypothetical protein GQ55_9G142800	5-methyltetrahydropteroyltriglutamate--homocysteine methyltransferase 1	PF08267;PF01717	Cobalamin-independent synthase, N-terminal domain;Cobalamin-independent synthase, Catalytic domain	E	Amino acid transport and metabolism	K00549	ko00270,ko00450,ko01100,ko01110,ko01230,map00270,map00450,map01100,map01110,map01230	methionine synthase activity	NA	NA	NA
PB.10020.1	1312	683	NA	NA	NA	NA	mitochondrial uncoupling protein 2	Mitochondrial uncoupling protein 1	PF00153;PF00153;PF00153	Mitochondrial carrier protein;Mitochondrial carrier protein;Mitochondrial carrier protein	C	Energy production and conversion	K15103	NA	Belongs to the mitochondrial carrier (TC 2.A.29) family	NA	NA	NA
PB.10021.1	1286	674	NA	NA	NA	MYB	transcription factor MYB30; hypothetical protein HU200_038172	Transcription factor MYB60	PF00249;PF00249	Myb-like DNA-binding domain;Myb-like DNA-binding domain	ADK	RNA processing and modification ;Cell cycle control, cell division, chromosome partitioning ;Transcription	K09422	NA	Myb-like DNA-binding domain	NA	NA	NA
PB.10022.1	1265	679	NA	NA	NA	NA	thermospermine synthase ACAULIS5-like isoform X1; hypothetical protein GQ55_2G272500	Polyamine aminopropyltransferase	PF01564;PF17284	Spermine/spermidine synthase domain;Spermidine synthase tetramerisation domain	H	Coenzyme transport and metabolism	K18787	NA	Spermidine synthase tetramerisation domain	transport(GO:0006810);biological_process(GO:0008150);tissue development(GO:0009888);hormone transport(GO:0009914);auxin polar transport(GO:0009926);cellular process(GO:0009987);phloem or xylem histogenesis(GO:0010087);xylem development(GO:0010089);regulation of hormone levels(GO:0010817);cell differentiation(GO:0030154);developmental process(GO:0032502);xylem vessel member cell differentiation(GO…	molecular_function(GO:0003674);catalytic activity(GO:0003824);thermospermine synthase activity(GO:0010487);transferase activity(GO:0016740);transferase activity, transferring alkyl or aryl (other than methyl) groups(GO:0016765);spermine synthase activity(GO:0016768)	NA
PB.10023.1	1292	789	NA	NA	NA	NA	28 kDa ribonucleoprotein, chloroplastic; hypothetical protein GQ55_2G288100	33 kDa ribonucleoprotein, chloroplastic	PF00076;PF00076	RNA recognition motif. (a.k.a. RRM, RBD, or RNP domain);RNA recognition motif. (a.k.a. RRM, RBD, or RNP domain)	A	RNA processing and modification	K11294	ko05130,map05130	RNA recognition motif. (a.k.a. RRM, RBD, or RNP domain)	NA	NA	NA
PB.10024.1	1313	671	NA	NA	NA	NA	RNA-binding protein 42-like; hypothetical protein	RNA-binding protein 42	PF00076	RNA recognition motif. (a.k.a. RRM, RBD, or RNP domain)	A	RNA processing and modification	NA	NA	NA	NA	NA	NA
PB.10025.1	1284	627	NA	NA	NA	NA	autophagy-related protein 3	Autophagy-related protein 3; Ubiquitin-like-conjugating enzyme ATG3	PF03987	Autophagocytosis associated protein, active-site domain	O	Posttranslational modification, protein turnover, chaperones	K08343	ko04136,ko04138,ko04140,ko05167,map04136,map04138,map04140,map05167	Autophagy-related protein 3(ATG3)	NA	NA	cellular_component(GO:0005575);intracellular(GO:0005622);cell(GO:0005623);cytoplasm(GO:0005737);cytosol(GO:0005829);intracellular part(GO:0044424);cytoplasmic part(GO:0044444);cell part(GO:0044464)
PB.10026.1	1274	645	NA	NA	NA	NA	hypothetical protein C2845_PM01G32590; E3 ubiquitin-protein ligase RNF5-like	E3 ubiquitin ligase rnf-5	PF13920	Zinc finger, C3HC4 type (RING finger)	O	Posttranslational modification, protein turnover, chaperones	K10666	ko04141,map04141	zinc-RING finger domain	cellular protein modification process(GO:0006464);proteolysis(GO:0006508);ubiquitin-dependent protein catabolic process(GO:0006511);nitrogen compound metabolic process(GO:0006807);movement of cell or subcellular component(GO:0006928);biological_process(GO:0008150);metabolic process(GO:0008152);catabolic process(GO:0009056);macromolecule catabolic process(GO:0009057);cellular process(GO:0009987);c…	molecular_function(GO:0003674);catalytic activity(GO:0003824);ubiquitin-protein transferase activity(GO:0004842);transferase activity(GO:0016740);ubiquitin-like protein transferase activity(GO:0019787);ubiquitin protein ligase activity(GO:0061630);ubiquitin-like protein ligase activity(GO:0061659);catalytic activity, acting on a protein(GO:0140096)	cellular_component(GO:0005575);intracellular(GO:0005622);cell(GO:0005623);nucleus(GO:0005634);cytoplasm(GO:0005737);cell junction(GO:0030054);organelle(GO:0043226);membrane-bounded organelle(GO:0043227);non-membrane-bounded organelle(GO:0043228);intracellular organelle(GO:0043229);intracellular membrane-bounded organelle(GO:0043231);intracellular non-membrane-bounded organelle(GO:0043232);contrac…
PB.10027.1	1281	796	NA	NA	NA	MYB	transcription factor MYB106-like	Transcription factor MYB106	NA	NA	K	Transcription	K09422	NA	Myb-like DNA-binding domain	NA	NA	NA
PB.10028.1	1271	768	NA	NA	NA	NA	1-aminocyclopropane-1-carboxylate oxidase, partial; hypothetical protein OsI_09105	Probable 1-aminocyclopropane-1-carboxylate oxidase	NA	NA	Q	Secondary metabolites biosynthesis, transport and catabolism	K05933	ko00270,ko01100,ko01110,map00270,map01100,map01110	Belongs to the iron ascorbate-dependent oxidoreductase family(ACO1)	response to reactive oxygen species(GO:0000302);response to acid chemical(GO:0001101);response to stress(GO:0006950);response to osmotic stress(GO:0006970);response to oxidative stress(GO:0006979);biological_process(GO:0008150);metabolic process(GO:0008152);biosynthetic process(GO:0009058);detection of chemical stimulus(GO:0009593);response to external stimulus(GO:0009605);response to biotic stim…	molecular_function(GO:0003674);catalytic activity(GO:0003824);binding(GO:0005488);copper ion binding(GO:0005507);1-aminocyclopropane-1-carboxylate oxidase activity(GO:0009815);oxidoreductase activity(GO:0016491);oxidoreductase activity, acting on the CH-NH2 group of donors(GO:0016638);oxidoreductase activity, acting on the CH-NH2 group of donors, oxygen as acceptor(GO:0016641);ion binding(GO:0043…	cellular_component(GO:0005575);cell wall(GO:0005618);intracellular(GO:0005622);cell(GO:0005623);cytoplasm(GO:0005737);endoplasmic reticulum(GO:0005783);Golgi apparatus(GO:0005794);cytosol(GO:0005829);plasma membrane(GO:0005886);cell-cell junction(GO:0005911);plasmodesma(GO:0009506);endomembrane system(GO:0012505);membrane(GO:0016020);cell junction(GO:0030054);external encapsulating structure(GO:0…
PB.10029.1	1284	680	NA	NA	NA	NA	methyl-CpG-binding domain-containing protein 11-like; hypothetical protein HU200_045089	Methyl-CpG-binding domain-containing protein 11	PF01429	Methyl-CpG binding domain	S	Function unknown	NA	NA	NA	NA	NA	NA
PB.1003.1	2686	1341	NA	NA	NA	NA	5-methyltetrahydropteroyltriglutamate--homocysteine methyltransferase 1-like isoform X1; hypothetical protein PVAP13_9KG084300	5-methyltetrahydropteroyltriglutamate--homocysteine methyltransferase 1	PF08267;PF01717	Cobalamin-independent synthase, N-terminal domain;Cobalamin-independent synthase, Catalytic domain	E	Amino acid transport and metabolism	K00549	ko00270,ko00450,ko01100,ko01110,ko01230,map00270,map00450,map01100,map01110,map01230	methionine synthase activity	NA	NA	NA
PB.1003.2	1359	662	NA	NA	NA	NA	hypothetical protein C2845_PM02G03510; 5-methyltetrahydropteroyltriglutamate--homocysteine methyltransferase 1-like isoform X1	5-methyltetrahydropteroyltriglutamate--homocysteine methyltransferase 1	PF01717	Cobalamin-independent synthase, Catalytic domain	E	Amino acid transport and metabolism	K00549	ko00270,ko00450,ko01100,ko01110,ko01230,map00270,map00450,map01100,map01110,map01230	methionine synthase activity	NA	NA	NA
PB.10030.1	1282	619	NA	NA	NA	NA	short-chain dehydrogenase TIC 32, chloroplastic; hypothetical protein EJB05_31520	Short-chain dehydrogenase TIC 32 B, chloroplastic	PF00106	short chain dehydrogenase	Q	Secondary metabolites biosynthesis, transport and catabolism	K11153	ko00830,ko01100,map00830,map01100	Belongs to the short-chain dehydrogenases reductases (SDR) family	NA	NA	NA
PB.10031.1	1277	609	NA	NA	NA	NA	uncharacterized protein LOC120663594	NA	PF12697	Alpha/beta hydrolase family	S	Function unknown	NA	NA	NA	NA	NA	NA
PB.10032.1	1282	702	NA	NA	NA	NA	peroxidase 11; hypothetical protein GQ55_4G197200	Peroxidase 11	PF00141	Peroxidase	Q	Secondary metabolites biosynthesis, transport and catabolism	K00430	ko00940,ko01100,ko01110,map00940,map01100,map01110	Belongs to the peroxidase family. Classical plant (class III) peroxidase subfamily	NA	NA	NA
PB.10033.1	1272	607	NA	NA	NA	NA	queuosine salvage protein-like isoform X3; UPF0553 protein	Queuosine salvage protein	PF10343	Potential Queuosine, Q, salvage protein family	H	Coenzyme transport and metabolism	NA	NA	NA	NA	NA	NA
PB.10034.1	1282	722	NA	NA	NA	NA	Mitochondrion protein	Coiled-coil domain-containing protein 90B, mitochondrial	NA	NA	S	Function unknown	NA	NA	NA	NA	NA	NA
PB.10035.1	1254	702	NA	NA	NA	bZIP	ocs element-binding factor 1-like	bZIP transcription factor 53	NA	NA	K	Transcription	NA	NA	NA	NA	NA	NA
PB.10036.1	1300	691	NA	NA	NA	NA	protein VTE6, chloroplastic; hypothetical protein C2845_PM08G24250	Uncharacterized membrane protein sll0875	PF01940	Integral membrane protein DUF92	S	Function unknown	NA	NA	NA	NA	NA	NA
PB.10037.1	1271	644	NA	NA	NA	NA	uncharacterized membrane protein At4g09580	Uncharacterized membrane protein At4g09580	PF09335	SNARE associated Golgi protein	S	Function unknown	NA	NA	NA	NA	NA	NA
PB.10038.1	1286	758	NA	NA	NA	NA	hypothetical protein GQ55_9G593000	NA	PF12697	Alpha/beta hydrolase family	S	Function unknown	NA	NA	NA	biological_process(GO:0008150);growth(GO:0040007);growth involved in symbiotic interaction(GO:0044110);growth of symbiont involved in interaction with host(GO:0044116);growth of symbiont in host(GO:0044117);symbiont process(GO:0044403);interspecies interaction between organisms(GO:0044419);multi-organism process(GO:0051704)	molecular_function(GO:0003674);catalytic activity(GO:0003824);hydrolase activity(GO:0016787);hydrolase activity, acting on acid carbon-carbon bonds(GO:0016822);hydrolase activity, acting on acid carbon-carbon bonds, in ketonic substances(GO:0016823);4,9-DSHA hydrolase activity(GO:0034820)	cellular_component(GO:0005575);cell wall(GO:0005618);cell(GO:0005623);plasma membrane(GO:0005886);membrane(GO:0016020);external encapsulating structure(GO:0030312);cell part(GO:0044464);cell periphery(GO:0071944)
PB.10039.1	1289	698	NA	NA	NA	bZIP	bZIP transcription factor RISBZ5-like isoform X1	bZIP transcription factor RISBZ5; Basic leucine zipper 9	PF00170	bZIP transcription factor	K	Transcription	NA	NA	NA	NA	NA	NA
PB.1004.1	2629	1324	NA	NA	NA	NA	5-methyltetrahydropteroyltriglutamate--homocysteine methyltransferase 1-like isoform X1; hypothetical protein GQ55_9G142800	5-methyltetrahydropteroyltriglutamate--homocysteine methyltransferase 1	PF08267;PF01717	Cobalamin-independent synthase, N-terminal domain;Cobalamin-independent synthase, Catalytic domain	E	Amino acid transport and metabolism	K00549	ko00270,ko00450,ko01100,ko01110,ko01230,map00270,map00450,map01100,map01110,map01230	methionine synthase activity	NA	NA	NA
PB.10040.1	1273	741	NA	NA	NA	MYB	myb-related protein Hv33-like	Transcription factor MYB86; Myb-related protein Hv33	PF00249;PF00249	Myb-like DNA-binding domain;Myb-like DNA-binding domain	ADK	RNA processing and modification ;Cell cycle control, cell division, chromosome partitioning ;Transcription	K09422	NA	Myb-related protein Hv33	NA	NA	NA
PB.10041.1	1273	602	NA	NA	NA	NF-YA	nuclear transcription factor Y subunit A-7-like	Nuclear transcription factor Y subunit A-7	PF02045	CCAAT-binding transcription factor (CBF-B/NF-YA) subunit B	K	Transcription	K08064	ko04612,ko05152,map04612,map05152	Nuclear transcription factor Y subunit A-7	regulation of transcription, DNA-templated(GO:0006355);biological_process(GO:0008150);regulation of biosynthetic process(GO:0009889);negative regulation of biosynthetic process(GO:0009890);negative regulation of metabolic process(GO:0009892);regulation of gene expression(GO:0010468);regulation of macromolecule biosynthetic process(GO:0010556);negative regulation of macromolecule biosynthetic proc…	NA	cellular_component(GO:0005575);intracellular(GO:0005622);cell(GO:0005623);nucleus(GO:0005634);organelle(GO:0043226);membrane-bounded organelle(GO:0043227);intracellular organelle(GO:0043229);intracellular membrane-bounded organelle(GO:0043231);intracellular part(GO:0044424);cell part(GO:0044464)
PB.10042.1	1282	786	NA	NA	NA	WRKY	probable WRKY transcription factor 70	WRKY DNA-binding transcription factor 70	PF03106	WRKY DNA -binding domain	K	Transcription	NA	NA	NA	response to acid chemical(GO:0001101);activation of innate immune response(GO:0002218);immune effector process(GO:0002252);activation of immune response(GO:0002253);immune system process(GO:0002376);regulation of immune system process(GO:0002682);positive regulation of immune system process(GO:0002684);regulation of transcription, DNA-templated(GO:0006355);response to stress(GO:0006950);defense r…	molecular_function(GO:0003674);DNA-binding transcription factor activity(GO:0003700);transcription regulator activity(GO:0140110)	NA
PB.10043.1	1253	571	NA	NA	NA	NA	transmembrane protein 184C-like; hypothetical protein EJB05_12394	Transmembrane protein 184C	PF03619	Organic solute transporter Ostalpha	T	Signal transduction mechanisms	NA	NA	NA	NA	NA	NA
PB.10044.1	1270	629	NA	NA	NA	NA	uncharacterized protein LOC112883849; hypothetical protein C2845_PM06G13310	NA	NA	NA	S	Function unknown	NA	NA	NA	NA	NA	NA
PB.10045.1	1272	606	NA	NA	NA	NA	probable serine/threonine-protein kinase DDB_G0291350 isoform X1; hypothetical protein EJB05_42818	Serine/threonine-protein kinase 16	PF00069	Protein kinase domain	T	Signal transduction mechanisms	K08856	NA	Protein kinase domain	NA	NA	NA
PB.10046.1	1302	837	NA	NA	NA	NA	uncharacterized protein LOC8068127; hypothetical protein BAE44_0010557	NA	NA	NA	NA	NA	NA	NA	NA	NA	NA	NA
PB.10047.1	1269	809	NA	NA	NA	NA	annexin D4	Annexin D4	NA	NA	U	Intracellular trafficking, secretion, and vesicular transport	NA	NA	NA	response to acid chemical(GO:0001101);response to stress(GO:0006950);response to osmotic stress(GO:0006970);biological_process(GO:0008150);response to temperature stimulus(GO:0009266);response to heat(GO:0009408);response to cold(GO:0009409);response to water deprivation(GO:0009414);response to water(GO:0009415);response to abiotic stimulus(GO:0009628);response to salt stress(GO:0009651);response…	molecular_function(GO:0003674);nucleic acid binding(GO:0003676);RNA binding(GO:0003723);mRNA binding(GO:0003729);binding(GO:0005488);organic cyclic compound binding(GO:0097159);heterocyclic compound binding(GO:1901363)	cellular_component(GO:0005575);cell-cell junction(GO:0005911);plasmodesma(GO:0009506);cell junction(GO:0030054);symplast(GO:0055044)
PB.10048.1	1266	670	NA	NA	NA	NA	protein DEHYDRATION-INDUCED 19	Protein DEHYDRATION-INDUCED 19	PF05605;PF14571	Drought induced 19 protein (Di19), zinc-binding;Stress-induced protein Di19, C-terminal	S	Function unknown	K22376	NA	Stress-induced protein Di19, C-terminal	NA	NA	NA
PB.10049.1	1266	802	NA	NA	NA	Dof	dof zinc finger protein DOF5.4-like	NA	PF02701	Dof domain, zinc finger	K	Transcription	NA	NA	NA	NA	regulatory region nucleic acid binding(GO:0001067);molecular_function(GO:0003674);nucleic acid binding(GO:0003676);DNA binding(GO:0003677);binding(GO:0005488);transcription regulatory region DNA binding(GO:0044212);organic cyclic compound binding(GO:0097159);heterocyclic compound binding(GO:1901363)	NA
PB.1005.1	3186	1483	NA	NA	NA	NA	hypothetical protein PVAP13_9KG451100	Rho GTPase-activating protein 7	PF00620	RhoGAP domain	T	Signal transduction mechanisms	NA	NA	NA	NA	NA	NA
PB.10050.1	1262	659	NA	NA	NA	NA	hypothetical protein GQ55_1G371300; uncharacterized protein LOC4330590	NA	PF03909	BSD domain	S	Function unknown	NA	NA	NA	NA	NA	NA
PB.10051.1	1314	730	NA	NA	NA	NA	GDSL esterase/lipase EXL3-like	GDSL esterase/lipase EXL3	PF00657	GDSL-like Lipase/Acylhydrolase	I	Lipid transport and metabolism	NA	NA	NA	NA	NA	NA
PB.10052.1	1270	819	NA	NA	NA	NA	protein BIG GRAIN 1; hypothetical protein ZEAMMB73_Zm00001d020646	NA	NA	NA	NA	NA	NA	NA	NA	NA	NA	NA
PB.10053.1	1278	698	NA	NA	NA	NA	haloacid dehalogenase-like hydrolase domain-containing protein Sgpp isoform X4	Phosphorylated carbohydrates phosphatase TM_1254	PF13419	Haloacid dehalogenase-like hydrolase	S	Function unknown	NA	NA	NA	phosphorus metabolic process(GO:0006793);phosphate-containing compound metabolic process(GO:0006796);biological_process(GO:0008150);metabolic process(GO:0008152);cellular process(GO:0009987);dephosphorylation(GO:0016311);cellular metabolic process(GO:0044237)	molecular_function(GO:0003674);catalytic activity(GO:0003824);hydrolase activity(GO:0016787);hydrolase activity, acting on ester bonds(GO:0016788);phosphatase activity(GO:0016791);carbohydrate phosphatase activity(GO:0019203);phosphoric ester hydrolase activity(GO:0042578);sugar-phosphatase activity(GO:0050308)	cellular_component(GO:0005575);intracellular(GO:0005622);cell(GO:0005623);cytoplasm(GO:0005737);cytosol(GO:0005829);plasma membrane(GO:0005886);membrane(GO:0016020);intracellular part(GO:0044424);cytoplasmic part(GO:0044444);cell part(GO:0044464);cell periphery(GO:0071944)
PB.10054.1	1312	809	NA	NA	NA	NA	tuliposide A-converting enzyme 1, chloroplastic-like	Probable carboxylesterase 2; Tuliposide A-converting enzyme 2, chloroplastic	PF07859	alpha/beta hydrolase fold	V	Defense mechanisms	NA	NA	NA	NA	NA	NA
PB.10055.1	1267	613	NA	NA	NA	NA	3-hydroxy-3-methylglutaryl-coenzyme A reductase 3	3-hydroxy-3-methylglutaryl-coenzyme A reductase 3	PF00368	Hydroxymethylglutaryl-coenzyme A reductase	I	Lipid transport and metabolism	K00021	ko00900,ko01100,ko01110,ko01130,ko04152,ko04976,map00900,map01100,map01110,map01130,map04152,map04976	3-hydroxy-3-methylglutaryl coenzyme A reductase(HMG2)	lipid metabolic process(GO:0006629);steroid biosynthetic process(GO:0006694);isoprenoid metabolic process(GO:0006720);terpenoid metabolic process(GO:0006721);triterpenoid metabolic process(GO:0006722);biological_process(GO:0008150);metabolic process(GO:0008152);steroid metabolic process(GO:0008202);isoprenoid biosynthetic process(GO:0008299);lipid biosynthetic process(GO:0008610);biosynthetic pro…	NA	cellular_component(GO:0005575);intracellular(GO:0005622);cell(GO:0005623);organelle(GO:0043226);membrane-bounded organelle(GO:0043227);intracellular organelle(GO:0043229);intracellular membrane-bounded organelle(GO:0043231);intracellular part(GO:0044424);cell part(GO:0044464)
PB.10056.1	1283	688	NA	NA	NA	NA	protein YIPF1 homolog	Protein YIPF1 homolog	PF04893	Yip1 domain	S	Function unknown	NA	NA	NA	NA	NA	NA
PB.10057.1	1263	624	NA	NA	NA	NA	vesicle-associated membrane protein 721	Vesicle-associated membrane protein 725	PF13774;PF00957	Regulated-SNARE-like domain;Synaptobrevin	U	Intracellular trafficking, secretion, and vesicular transport	K08511	NA	Belongs to the synaptobrevin family	mitotic cell cycle(GO:0000278);nuclear division(GO:0000280);mitotic cytokinesis(GO:0000281);cytokinesis(GO:0000910);cytokinesis by cell plate formation(GO:0000911);cell plate assembly(GO:0000919);organelle organization(GO:0006996);cell cycle(GO:0007049);biological_process(GO:0008150);plant-type cell wall biogenesis(GO:0009832);cell plate formation involved in plant-type cell wall biogenesis(GO:00…	NA	cellular_component(GO:0005575);intracellular(GO:0005622);cell(GO:0005623);cytoplasm(GO:0005737);endosome(GO:0005768);plasma membrane(GO:0005886);cell-cell junction(GO:0005911);cell plate(GO:0009504);plasmodesma(GO:0009506);chloroplast(GO:0009507);plastid(GO:0009536);endomembrane system(GO:0012505);membrane(GO:0016020);cell junction(GO:0030054);cytoplasmic vesicle(GO:0031410);vesicle(GO:0031982);o…
PB.10058.1	1286	672	NA	NA	NA	NA	uncharacterized protein LOC117866308; hypothetical protein EJB05_12117	NA	NA	NA	NA	NA	NA	NA	NA	NA	NA	NA
PB.10059.1	1244	583	NA	NA	NA	NA	putative glucose-6-phosphate 1-epimerase; hypothetical protein HU200_066833	Putative glucose-6-phosphate 1-epimerase	PF01263	Aldose 1-epimerase	G	Carbohydrate transport and metabolism	K01792	ko00010,ko01100,ko01110,ko01120,ko01130,map00010,map01100,map01110,map01120,map01130	Belongs to the glucose-6-phosphate 1-epimerase family	NA	NA	NA
PB.1006.1	2900	1369	NA	NA	NA	NA	hypothetical protein GQ55_9G471200; rho GTPase-activating protein 7-like isoform X2	Rho GTPase-activating protein 7	PF14389	Leucine-zipper of ternary complex factor MIP1	T	Signal transduction mechanisms	NA	NA	NA	NA	NA	NA
PB.10060.1	1286	685	NA	NA	NA	NA	2-alkenal reductase (NADP(+)-dependent)-like; hypothetical protein EJB05_18141, partial	Prostaglandin reductase 1; 2-alkenal reductase (NADP(+)-dependent)	PF00107;PF16884	Zinc-binding dehydrogenase;N-terminal domain of oxidoreductase	S	Function unknown	K08070	NA	N-terminal domain of oxidoreductase	NA	NA	NA
PB.10061.1	1275	638	NA	NA	NA	NA	syntaxin-22-like; hypothetical protein HU200_012455	Syntaxin-21	PF05739	SNARE domain	HMU	Coenzyme transport and metabolism ;Cell wall/membrane/envelope biogenesis ;Intracellular trafficking, secretion, and vesicular transport	K08488	ko04130,ko04145,map04130,map04145	Syntaxin-like protein	NA	NA	NA
PB.10062.1	1266	782	NA	NA	NA	NA	hypothetical protein EJB05_52043, partial; Protein SRG1	2-oxoglutarate-dependent dioxygenase 11; Flavonol synthase/flavanone 3-hydroxylase	NA	NA	Q	Secondary metabolites biosynthesis, transport and catabolism	NA	NA	NA	multicellular organism development(GO:0007275);aging(GO:0007568);biological_process(GO:0008150);leaf senescence(GO:0010150);multicellular organismal process(GO:0032501);developmental process(GO:0032502);leaf development(GO:0048366);shoot system development(GO:0048367);system development(GO:0048731);phyllome development(GO:0048827);anatomical structure development(GO:0048856);plant organ senescenc…	NA	NA
PB.10063.1	1263	617	NA	NA	NA	NA	pre-mRNA cleavage factor Im 25 kDa subunit 2	Pre-mRNA cleavage factor Im 25 kDa subunit 2	PF13869	Nucleotide hydrolase	A	RNA processing and modification	K14397	ko03015,map03015	Nucleotide hydrolase	NA	NA	NA
PB.10064.1	1255	783	NA	NA	NA	NA	xyloglucan endotransglucosylase/hydrolase protein 9 isoform X1; hypothetical protein C2845_PM16G20990	Xyloglucan endotransglucosylase/hydrolase protein 9	PF00722;PF06955	Glycosyl hydrolases family 16;Xyloglucan endo-transglycosylase (XET) C-terminus	G	Carbohydrate transport and metabolism	K08235	NA	Catalyzes xyloglucan endohydrolysis (XEH) and or endotransglycosylation (XET). Cleaves and religates xyloglucan polymers, an essential constituent of the primary cell wall, and thereby participates in cell wall construction of growing tissues	NA	NA	NA
PB.10065.1	1255	583	NA	NA	NA	NA	2-dehydro-3-deoxyphosphooctonate aldolase; hypothetical protein EJB05_10068, partial	2-dehydro-3-deoxyphosphooctonate aldolase	PF00793	DAHP synthetase I family	M	Cell wall/membrane/envelope biogenesis	K01627	ko00540,ko01100,map00540,map01100	DAHP synthetase I family	reproduction(GO:0000003);cell morphogenesis(GO:0000902);cell morphogenesis involved in differentiation(GO:0000904);developmental process involved in reproduction(GO:0003006);carbohydrate metabolic process(GO:0005975);monosaccharide metabolic process(GO:0005996);biological_process(GO:0008150);metabolic process(GO:0008152);biosynthetic process(GO:0009058);anatomical structure morphogenesis(GO:00096…	molecular_function(GO:0003674);catalytic activity(GO:0003824);3-deoxy-8-phosphooctulonate synthase activity(GO:0008676);transferase activity(GO:0016740);transferase activity, transferring alkyl or aryl (other than methyl) groups(GO:0016765)	NA
PB.10066.1	1254	606	NA	NA	NA	NA	ATP-dependent Clp protease proteolytic subunit 6, chloroplastic isoform X1	ATP-dependent Clp protease proteolytic subunit 6, chloroplastic	PF00574	Clp protease	O	Posttranslational modification, protein turnover, chaperones	K01358	ko04112,ko04212,map04112,map04212	ATP-dependent Clp protease proteolytic subunit	NA	NA	NA
PB.10067.1	1244	822	NA	NA	NA	NA	sorbitol dehydrogenase isoform X2	Sorbitol dehydrogenase; Probable D-xylulose reductase A	PF00107;PF08240	Zinc-binding dehydrogenase;Alcohol dehydrogenase GroES-like domain	Q	Secondary metabolites biosynthesis, transport and catabolism	K00008	ko00040,ko00051,ko01100,map00040,map00051,map01100	Alcohol dehydrogenase GroES-like domain	biological_process(GO:0008150);metabolic process(GO:0008152);oxidation-reduction process(GO:0055114)	molecular_function(GO:0003674);catalytic activity(GO:0003824);L-iditol 2-dehydrogenase activity(GO:0003939);oxidoreductase activity(GO:0016491);oxidoreductase activity, acting on CH-OH group of donors(GO:0016614);oxidoreductase activity, acting on the CH-OH group of donors, NAD or NADP as acceptor(GO:0016616)	cellular_component(GO:0005575);intracellular(GO:0005622);cell(GO:0005623);cytoplasm(GO:0005737);cytosol(GO:0005829);cell-cell junction(GO:0005911);plasmodesma(GO:0009506);cell junction(GO:0030054);intracellular part(GO:0044424);cytoplasmic part(GO:0044444);cell part(GO:0044464);symplast(GO:0055044)
PB.10068.1	1255	638	NA	NA	NA	NA	uncharacterized protein LOC120644065 isoform X1; hypothetical protein PVAP13_1KG516390	NA	NA	NA	S	Function unknown	NA	NA	NA	NA	NA	NA
PB.10069.1	1271	823	NA	NA	NA	NA	hypothetical protein C2845_PM16G16690	NA	PF04844	Transcriptional repressor, ovate	S	Function unknown	NA	NA	NA	regulation of transcription, DNA-templated(GO:0006355);biological_process(GO:0008150);regulation of biosynthetic process(GO:0009889);negative regulation of biosynthetic process(GO:0009890);negative regulation of metabolic process(GO:0009892);regulation of gene expression(GO:0010468);regulation of macromolecule biosynthetic process(GO:0010556);negative regulation of macromolecule biosynthetic proc…	NA	NA
PB.1007.1	2973	1418	NA	NA	NA	NA	unnamed protein product; hypothetical protein BDA96_09G049800	Translocase of chloroplast 159, chloroplastic	PF04548	AIG1 family	S	Function unknown	NA	NA	NA	NA	NA	NA
PB.10070.1	1281	677	NA	NA	NA	NA	hypothetical protein EJB05_31779; endonuclease 2-like	Endonuclease 2	PF02265	S1/P1 Nuclease	S	Function unknown	NA	NA	NA	NA	NA	NA
PB.10071.1	1255	740	NA	NA	NA	NA	putative lactoylglutathione lyase, chloroplastic; hypothetical protein EJB05_24241, partial	Probable lactoylglutathione lyase, chloroplastic	PF00903;PF00903	Glyoxalase/Bleomycin resistance protein/Dioxygenase superfamily;Glyoxalase/Bleomycin resistance protein/Dioxygenase superfamily	G	Carbohydrate transport and metabolism	K01759	ko00620,map00620	Glyoxalase/Bleomycin resistance protein/Dioxygenase superfamily	cellular aldehyde metabolic process(GO:0006081);organic acid metabolic process(GO:0006082);lactate metabolic process(GO:0006089);response to stress(GO:0006950);biological_process(GO:0008150);metabolic process(GO:0008152);catabolic process(GO:0009056);response to temperature stimulus(GO:0009266);response to cold(GO:0009409);methylglyoxal metabolic process(GO:0009438);response to abiotic stimulus(G…	molecular_function(GO:0003674);catalytic activity(GO:0003824);lactoylglutathione lyase activity(GO:0004462);lyase activity(GO:0016829);carbon-sulfur lyase activity(GO:0016846)	cellular_component(GO:0005575);intracellular(GO:0005622);cell(GO:0005623);cytoplasm(GO:0005737);chloroplast(GO:0009507);plastid envelope(GO:0009526);plastid stroma(GO:0009532);plastid(GO:0009536);chloroplast stroma(GO:0009570);thylakoid(GO:0009579);stromule(GO:0010319);organelle envelope(GO:0031967);envelope(GO:0031975);thylakoid lumen(GO:0031977);organelle(GO:0043226);membrane-bounded organelle(…
PB.10072.1	1250	668	NA	NA	NA	NA	protein OSB2, chloroplastic-like	Single-stranded DNA-binding protein	PF00436	Single-strand binding protein family	L	Replication, recombination and repair	NA	NA	NA	mitochondrial genome maintenance(GO:0000002);regulation of DNA recombination(GO:0000018);organelle organization(GO:0006996);mitochondrion organization(GO:0007005);biological_process(GO:0008150);negative regulation of metabolic process(GO:0009892);cellular process(GO:0009987);negative regulation of macromolecule metabolic process(GO:0010605);cellular component organization(GO:0016043);regulation o…	molecular_function(GO:0003674);nucleic acid binding(GO:0003676);DNA binding(GO:0003677);single-stranded DNA binding(GO:0003697);binding(GO:0005488);organic cyclic compound binding(GO:0097159);heterocyclic compound binding(GO:1901363)	cellular_component(GO:0005575);extracellular region(GO:0005576);intracellular(GO:0005622);cell(GO:0005623);cytoplasm(GO:0005737);mitochondrion(GO:0005739);organelle(GO:0043226);membrane-bounded organelle(GO:0043227);intracellular organelle(GO:0043229);intracellular membrane-bounded organelle(GO:0043231);intracellular part(GO:0044424);cytoplasmic part(GO:0044444);cell part(GO:0044464);apoplast(GO:…
PB.10073.1	1248	668	NA	NA	NA	NA	hypothetical protein Zm00014a_013350; uncharacterized protein LOC100276827	NA	PF13266	Protein of unknown function (DUF4057)	S	Function unknown	NA	NA	NA	NA	NA	NA
PB.10074.1	1267	711	NA	NA	NA	NA	ABC transporter I family member 10, chloroplastic isoform X1; hypothetical protein EJB05_16841, partial	Energy-coupling factor transporter ATP-binding protein EcfA	NA	NA	Q	Secondary metabolites biosynthesis, transport and catabolism	NA	NA	NA	NA	NA	cellular_component(GO:0005575);intracellular(GO:0005622);cell(GO:0005623);cytoplasm(GO:0005737);chloroplast(GO:0009507);plastid envelope(GO:0009526);plastid(GO:0009536);chloroplast envelope(GO:0009941);organelle envelope(GO:0031967);envelope(GO:0031975);organelle(GO:0043226);membrane-bounded organelle(GO:0043227);intracellular organelle(GO:0043229);intracellular membrane-bounded organelle(GO:0043…
PB.10075.1	1252	756	NA	NA	NA	NA	hypothetical protein E2562_026881; NDR1/HIN1-like protein 13	NA	NA	NA	S	Function unknown	NA	NA	NA	NA	NA	NA
PB.10076.1	1257	619	NA	NA	NA	NA	ankyrin repeat domain-containing protein 2A; hypothetical protein EJB05_42193	Ankyrin repeat domain-containing protein 2A	PF12796;PF17830	Ankyrin repeats (3 copies);STI1 domain	S	Function unknown	NA	NA	NA	NA	molecular_function(GO:0003674);signal sequence binding(GO:0005048);binding(GO:0005488);lipid binding(GO:0008289);chloroplast targeting sequence binding(GO:0030941);amide binding(GO:0033218);peptide binding(GO:0042277);glycolipid binding(GO:0051861);carbohydrate derivative binding(GO:0097367)	cellular_component(GO:0005575);intracellular(GO:0005622);cell(GO:0005623);nucleus(GO:0005634);cytoplasm(GO:0005737);plasma membrane(GO:0005886);chloroplast(GO:0009507);plastid envelope(GO:0009526);plastid outer membrane(GO:0009527);plastid(GO:0009536);chloroplast outer membrane(GO:0009707);chloroplast envelope(GO:0009941);membrane(GO:0016020);outer membrane(GO:0019867);organelle membrane(GO:00310…
PB.10077.1	1251	685	NA	NA	NA	NA	epoxide hydrolase A-like	Epoxide hydrolase A	NA	NA	I	Lipid transport and metabolism	NA	NA	NA	NA	NA	NA
PB.10078.1	1256	577	NA	NA	NA	NA	protein unc-50 homolog isoform X1; hypothetical protein E2562_029476, partial	Protein unc-50 homolog	PF05216	UNC-50 family	S	Function unknown	NA	NA	NA	NA	NA	NA
PB.10079.1	1304	619	NA	NA	NA	NA	protein-ribulosamine 3-kinase, chloroplastic	Probable ketoamine kinase slr1563; Protein-ribulosamine 3-kinase, chloroplastic	PF03881	Fructosamine kinase	G	Carbohydrate transport and metabolism	K15523	NA	Fructosamine kinase	phosphorus metabolic process(GO:0006793);phosphate-containing compound metabolic process(GO:0006796);biological_process(GO:0008150);metabolic process(GO:0008152);cellular process(GO:0009987);phosphorylation(GO:0016310);cellular metabolic process(GO:0044237)	molecular_function(GO:0003674);catalytic activity(GO:0003824);kinase activity(GO:0016301);transferase activity(GO:0016740);transferase activity, transferring phosphorus-containing groups(GO:0016772)	cellular_component(GO:0005575);intracellular(GO:0005622);cell(GO:0005623);cytoplasm(GO:0005737);chloroplast(GO:0009507);plastid(GO:0009536);organelle(GO:0043226);membrane-bounded organelle(GO:0043227);intracellular organelle(GO:0043229);intracellular membrane-bounded organelle(GO:0043231);intracellular part(GO:0044424);cytoplasmic part(GO:0044444);cell part(GO:0044464)
PB.1008.1	6017	2701	NA	NA	NA	NA	ubiquitin carboxyl-terminal hydrolase 2-like	Ubiquitin carboxyl-terminal hydrolase 2	PF02148;PF00443	Zn-finger in ubiquitin-hydrolases and other protein;Ubiquitin carboxyl-terminal hydrolase	O	Posttranslational modification, protein turnover, chaperones	K11844	NA	ubiquitin carboxyl-terminal hydrolase(UBP2)	NA	NA	NA
PB.1008.2	5466	2455	NA	NA	NA	NA	ubiquitin carboxyl-terminal hydrolase 2-like	Ubiquitin carboxyl-terminal hydrolase 2	PF02148;PF00443	Zn-finger in ubiquitin-hydrolases and other protein;Ubiquitin carboxyl-terminal hydrolase	O	Posttranslational modification, protein turnover, chaperones	K11844	NA	ubiquitin carboxyl-terminal hydrolase(UBP2)	NA	NA	NA
PB.1008.3	5766	2610	NA	NA	NA	NA	ubiquitin carboxyl-terminal hydrolase 2-like	Ubiquitin carboxyl-terminal hydrolase 2	PF00443;PF02148	Ubiquitin carboxyl-terminal hydrolase;Zn-finger in ubiquitin-hydrolases and other protein	O	Posttranslational modification, protein turnover, chaperones	K11844	NA	ubiquitin carboxyl-terminal hydrolase(UBP2)	NA	NA	NA
PB.1008.4	6209	2759	NA	NA	NA	NA	ubiquitin carboxyl-terminal hydrolase 2-like	Ubiquitin carboxyl-terminal hydrolase 2	PF00443	Ubiquitin carboxyl-terminal hydrolase	O	Posttranslational modification, protein turnover, chaperones	K11844	NA	ubiquitin carboxyl-terminal hydrolase(UBP2)	NA	NA	NA
PB.1008.5	6272	2776	NA	NA	NA	NA	Ubiquitin carboxyl-terminal hydrolase 2	NA	NA	NA	O	Posttranslational modification, protein turnover, chaperones	NA	NA	NA	NA	NA	NA
PB.1008.6	6377	2871	NA	NA	NA	NA	ubiquitin carboxyl-terminal hydrolase 2-like	NA	PF00443;PF02148	Ubiquitin carboxyl-terminal hydrolase;Zn-finger in ubiquitin-hydrolases and other protein	O	Posttranslational modification, protein turnover, chaperones	K11844	NA	ubiquitin carboxyl-terminal hydrolase(UBP2)	NA	NA	NA
PB.10080.1	1251	595	NA	NA	NA	NA	cyclin-C	Cyclin-C1-1	PF00134	Cyclin, N-terminal domain	K	Transcription	K15161	NA	Belongs to the cyclin family	NA	NA	NA
PB.10081.1	1242	749	NA	NA	NA	NA	purine permease 3	Purine permease 3	PF16913	Purine nucleobase transmembrane transport	S	Function unknown	NA	NA	NA	NA	NA	NA
PB.10082.1	1232	636	NA	NA	NA	DBB	B-box zinc finger protein 19; hypothetical protein E2562_010042	B-box zinc finger protein 19	PF00643;PF00643	B-box zinc finger;B-box zinc finger	S	Function unknown	NA	NA	NA	response to stress(GO:0006950);biological_process(GO:0008150);response to temperature stimulus(GO:0009266);response to radiation(GO:0009314);response to heat(GO:0009408);response to light stimulus(GO:0009416);response to abiotic stimulus(GO:0009628);response to blue light(GO:0009637);cellular process(GO:0009987);regulation of photomorphogenesis(GO:0010099);negative regulation of photomorphogenesi…	NA	cellular_component(GO:0005575);intracellular(GO:0005622);cell(GO:0005623);nucleus(GO:0005634);organelle(GO:0043226);membrane-bounded organelle(GO:0043227);intracellular organelle(GO:0043229);intracellular membrane-bounded organelle(GO:0043231);intracellular part(GO:0044424);cell part(GO:0044464)
PB.10083.1	1263	688	NA	NA	NA	NA	40S ribosomal protein Sa-2; hypothetical protein EJB05_06189	40S ribosomal protein SA	PF00318;PF00318	Ribosomal protein S2;Ribosomal protein S2	J	Translation, ribosomal structure and biogenesis	K02998	ko03010,map03010	Required for the assembly and or stability of the 40S ribosomal subunit. Required for the processing of the 20S rRNA- precursor to mature 18S rRNA in a late step of the maturation of 40S ribosomal subunits	response to stress(GO:0006950);response to osmotic stress(GO:0006970);biological_process(GO:0008150);response to abiotic stimulus(GO:0009628);response to salt stress(GO:0009651);response to stimulus(GO:0050896)	molecular_function(GO:0003674);nucleic acid binding(GO:0003676);RNA binding(GO:0003723);mRNA binding(GO:0003729);structural constituent of ribosome(GO:0003735);structural molecule activity(GO:0005198);binding(GO:0005488);organic cyclic compound binding(GO:0097159);heterocyclic compound binding(GO:1901363)	cellular_component(GO:0005575);intracellular(GO:0005622);cell(GO:0005623);nucleus(GO:0005634);cytoplasm(GO:0005737);cytosol(GO:0005829);ribosome(GO:0005840);polysome(GO:0005844);plasma membrane(GO:0005886);cell-cell junction(GO:0005911);plasmodesma(GO:0009506);chloroplast(GO:0009507);plastid(GO:0009536);small ribosomal subunit(GO:0015935);membrane(GO:0016020);cytosolic ribosome(GO:0022626);cytoso…
PB.10084.1	1249	852	NA	NA	NA	NA	peroxidase 31-like; hypothetical protein GQ55_7G173500	Peroxidase 65	NA	NA	Q	Secondary metabolites biosynthesis, transport and catabolism	K00430	ko00940,ko01100,ko01110,map00940,map01100,map01110	Belongs to the peroxidase family. Classical plant (class III) peroxidase subfamily	NA	NA	NA
PB.10085.1	1275	750	NA	NA	NA	NA	14-3-3-like protein GF14-A; hypothetical protein HU200_061536	14-3-3-like protein GF14-A	PF00244	14-3-3 protein	O	Posttranslational modification, protein turnover, chaperones	K06630	ko04011,ko04110,ko04114,ko04151,ko04390,ko04391,ko04722,ko05169,ko05203,map04011,map04110,map04114,map04151,map04390,map04391,map04722,map05169,map05203	Belongs to the 14-3-3 family	cell communication(GO:0007154);signal transduction(GO:0007165);biological_process(GO:0008150);response to endogenous stimulus(GO:0009719);response to hormone(GO:0009725);response to brassinosteroid(GO:0009741);brassinosteroid mediated signaling pathway(GO:0009742);hormone-mediated signaling pathway(GO:0009755);cellular process(GO:0009987);response to organic substance(GO:0010033);response to orga…	NA	cellular_component(GO:0005575);intracellular(GO:0005622);cell(GO:0005623);cytoplasm(GO:0005737);vacuole(GO:0005773);vacuolar membrane(GO:0005774);Golgi apparatus(GO:0005794);cytosol(GO:0005829);plasma membrane(GO:0005886);endomembrane system(GO:0012505);membrane(GO:0016020);organelle membrane(GO:0031090);organelle(GO:0043226);membrane-bounded organelle(GO:0043227);intracellular organelle(GO:00432…
PB.10086.1	1256	645	NA	NA	NA	NA	sec-independent protein translocase protein TATC, chloroplastic isoform X2	Sec-independent protein translocase protein TATC, chloroplastic; Uncharacterized tatC-like protein ycf43	PF00902	Sec-independent protein translocase protein (TatC)	U	Intracellular trafficking, secretion, and vesicular transport	K03118	ko03060,ko03070,map03060,map03070	Part of the twin-arginine translocation (Tat) system that transports large folded proteins containing a characteristic twin-arginine motif in their signal peptide across the thylakoid membrane. Involved in delta pH-dependent protein transport required for chloroplast development, especially thylakoid membrane formation. TATC and TATB mediate precursor recognition, whereas TATA facilitates translo…	reproduction(GO:0000003);organelle organization(GO:0006996);biological_process(GO:0008150);fertilization(GO:0009566);double fertilization forming a zygote and endosperm(GO:0009567);plastid organization(GO:0009657);plastid membrane organization(GO:0009668);cellular process(GO:0009987);thylakoid membrane organization(GO:0010027);cellular component organization(GO:0016043);sexual reproduction(GO:001…	NA	cellular_component(GO:0005575);intracellular(GO:0005622);cell(GO:0005623);cytoplasm(GO:0005737);plasma membrane(GO:0005886);chloroplast(GO:0009507);chloroplast thylakoid(GO:0009534);chloroplast thylakoid membrane(GO:0009535);plastid(GO:0009536);thylakoid(GO:0009579);membrane(GO:0016020);integral component of membrane(GO:0016021);intrinsic component of membrane(GO:0031224);intrinsic component of t…
PB.10087.1	1246	628	NA	NA	NA	NA	uncharacterized protein LOC100193371	NA	PF12906;PF12428	RING-variant domain;Protein of unknown function (DUF3675)	A	RNA processing and modification	NA	NA	NA	cellular protein modification process(GO:0006464);nitrogen compound metabolic process(GO:0006807);biological_process(GO:0008150);metabolic process(GO:0008152);cellular process(GO:0009987);protein ubiquitination(GO:0016567);protein metabolic process(GO:0019538);protein modification by small protein conjugation(GO:0032446);protein modification process(GO:0036211);macromolecule metabolic process(GO:…	molecular_function(GO:0003674);catalytic activity(GO:0003824);ubiquitin-protein transferase activity(GO:0004842);transferase activity(GO:0016740);ubiquitin-like protein transferase activity(GO:0019787);catalytic activity, acting on a protein(GO:0140096)	cellular_component(GO:0005575);intracellular(GO:0005622);cell(GO:0005623);cytoplasm(GO:0005737);Golgi apparatus(GO:0005794);Golgi stack(GO:0005795);trans-Golgi network(GO:0005802);endomembrane system(GO:0012505);organelle subcompartment(GO:0031984);organelle(GO:0043226);membrane-bounded organelle(GO:0043227);intracellular organelle(GO:0043229);intracellular membrane-bounded organelle(GO:0043231);…
PB.10088.1	1255	582	NA	NA	NA	NA	probable protein phosphatase 2C BIPP2C1; hypothetical protein GQ55_9G581300	Probable protein phosphatase 2C BIPP2C1	PF07228	Stage II sporulation protein E (SpoIIE)	T	Signal transduction mechanisms	K17508	NA	Stage II sporulation protein E (SpoIIE)	NA	NA	cellular_component(GO:0005575);intracellular(GO:0005622);cell(GO:0005623);cytoplasm(GO:0005737);chloroplast(GO:0009507);plastid(GO:0009536);organelle(GO:0043226);membrane-bounded organelle(GO:0043227);intracellular organelle(GO:0043229);intracellular membrane-bounded organelle(GO:0043231);intracellular part(GO:0044424);cytoplasmic part(GO:0044444);cell part(GO:0044464)
PB.10089.1	1236	804	NA	NA	NA	NA	uncharacterized protein At5g39865-like	Glutaredoxin domain-containing cysteine-rich protein CG31559; Uncharacterized protein At5g39865	PF00462	Glutaredoxin	O	Posttranslational modification, protein turnover, chaperones	K17479	NA	Glutaredoxin	NA	NA	NA
PB.1009.1	979	550	NA	NA	NA	NA	hypothetical protein EJB05_22661	Protein NEN2	PF00929	Exonuclease	L	Replication, recombination and repair	NA	NA	NA	NA	NA	NA
PB.10090.1	1244	805	NA	NA	NA	NA	hypothetical protein EJB05_25160, partial; uncharacterized protein LOC117860848	NA	NA	NA	S	Function unknown	NA	NA	NA	NA	NA	NA
PB.10091.1	1198	826	NA	NA	NA	NA	caffeoylshikimate esterase-like; hypothetical protein EJB05_30745, partial	Monoacylglycerol lipase	PF12146	Serine aminopeptidase, S33	I	Lipid transport and metabolism	K01054	ko00561,ko01100,ko04714,ko04723,ko04923,map00561,map01100,map04714,map04723,map04923	Serine aminopeptidase, S33	NA	NA	NA
PB.10092.1	1235	712	NA	NA	NA	NA	protein LURP-one-related 8-like; hypothetical protein GQ55_3G364800	Protein LURP-one-related 8	PF04525	LURP-one-related	S	Function unknown	NA	NA	NA	NA	NA	NA
PB.10093.1	1242	627	NA	NA	NA	NA	vacuolar protein sorting-associated protein 27 isoform X1	NA	PF13857;PF01363	Ankyrin repeats (many copies);FYVE zinc finger	TU	Signal transduction mechanisms ;Intracellular trafficking, secretion, and vesicular transport	NA	NA	NA	NA	NA	NA
PB.10094.1	1216	785	NA	NA	NA	NA	probable carboxylesterase 15; hypothetical protein HU200_036044	Probable carboxylesterase 15; Tuliposide A-converting enzyme 1, chloroplastic	PF07859	alpha/beta hydrolase fold	V	Defense mechanisms	NA	NA	NA	NA	NA	NA
PB.10095.1	1241	790	NA	NA	NA	NA	hypothetical protein GQ55_9G519600; uncharacterized protein C2845_PM02G29780	NA	NA	NA	NA	NA	NA	NA	NA	NA	NA	NA
PB.10096.1	1237	615	NA	NA	NA	NA	transcription factor GTE1	Transcription factor GTE1	PF17035;PF00439	Bromodomain extra-terminal - transcription regulation;Bromodomain	K	Transcription	NA	NA	NA	regulation of transcription, DNA-templated(GO:0006355);biological_process(GO:0008150);regulation of biosynthetic process(GO:0009889);positive regulation of biosynthetic process(GO:0009891);positive regulation of metabolic process(GO:0009893);regulation of seed germination(GO:0010029);positive regulation of seed germination(GO:0010030);regulation of gene expression(GO:0010468);regulation of macrom…	NA	cellular_component(GO:0005575);intracellular(GO:0005622);cell(GO:0005623);nucleus(GO:0005634);organelle(GO:0043226);membrane-bounded organelle(GO:0043227);intracellular organelle(GO:0043229);intracellular membrane-bounded organelle(GO:0043231);intracellular part(GO:0044424);cell part(GO:0044464)
PB.10097.1	1244	563	NA	NA	NA	NA	prosaposin-like; hypothetical protein EJB05_03028	NA	PF03489;PF05184;PF05184	Saposin-like type B, region 2;Saposin-like type B, region 1;Saposin-like type B, region 1	GI	Carbohydrate transport and metabolism ;Lipid transport and metabolism	K12382	ko04142,map04142	Saposin (B) Domains	transport(GO:0006810);ion transport(GO:0006811);anion transport(GO:0006820);lipid transport(GO:0006869);biological_process(GO:0008150);lipid localization(GO:0010876);organic anion transport(GO:0015711);organic acid transport(GO:0015849);macromolecule localization(GO:0033036);ceramide transport(GO:0035627);amide transport(GO:0042886);glycolipid transport(GO:0046836);carboxylic acid transport(GO:00…	molecular_function(GO:0003674);catalytic activity(GO:0003824);hydrolase activity, hydrolyzing O-glycosyl compounds(GO:0004553);beta-galactosidase activity(GO:0004565);binding(GO:0005488);protein binding(GO:0005515);phospholipid binding(GO:0005543);lipid binding(GO:0008289);galactosidase activity(GO:0015925);hydrolase activity(GO:0016787);hydrolase activity, acting on glycosyl bonds(GO:0016798);ca…	lytic vacuole(GO:0000323);cellular_component(GO:0005575);extracellular region(GO:0005576);extracellular space(GO:0005615);intracellular(GO:0005622);cell(GO:0005623);cytoplasm(GO:0005737);lysosome(GO:0005764);vacuole(GO:0005773);organelle(GO:0043226);membrane-bounded organelle(GO:0043227);intracellular organelle(GO:0043229);intracellular membrane-bounded organelle(GO:0043231);extracellular region …
PB.10098.1	1242	628	NA	NA	NA	NA	hypothetical protein HU200_067673	Ribonuclease P protein subunit p25-like protein	PF01918	Alba	S	Function unknown	NA	NA	NA	NA	NA	NA
PB.10099.1	1255	666	NA	NA	NA	NA	uncharacterized protein At1g32220, chloroplastic isoform X2; hypothetical protein PVAP13_7KG120100	Uncharacterized protein At1g32220, chloroplastic	PF13460	NAD(P)H-binding	GM	Carbohydrate transport and metabolism ;Cell wall/membrane/envelope biogenesis	NA	NA	NA	response to stress(GO:0006950);response to oxidative stress(GO:0006979);biological_process(GO:0008150);response to stimulus(GO:0050896)	NA	cellular_component(GO:0005575);intracellular(GO:0005622);cell(GO:0005623);cytoplasm(GO:0005737);chloroplast(GO:0009507);plastid stroma(GO:0009532);plastid(GO:0009536);chloroplast stroma(GO:0009570);thylakoid(GO:0009579);plastoglobule(GO:0010287);organelle(GO:0043226);membrane-bounded organelle(GO:0043227);intracellular organelle(GO:0043229);intracellular membrane-bounded organelle(GO:0043231);org…
PB.101.1	5982	2583	NA	NA	NA	NA	myosin-2 heavy chain isoform X1; hypothetical protein GQ55_9G648600	NA	NA	NA	NA	NA	K20283	NA	-	NA	NA	NA
PB.1010.1	1567	783	NA	NA	NA	NA	hypothetical protein GQ55_9G258000; protein NEN1-like	Protein NEN1	NA	NA	L	Replication, recombination and repair	NA	NA	NA	NA	NA	NA
PB.10100.1	1244	637	NA	NA	NA	NA	PRA1 family protein A1	PRA1 family protein A1	PF03208	PRA1 family protein	P	Inorganic ion transport and metabolism	K20393	NA	May be involved in both secretory and endocytic intracellular trafficking in the endosomal prevacuolar compartments	transport(GO:0006810);biological_process(GO:0008150);vesicle-mediated transport(GO:0016192);localization(GO:0051179);establishment of localization(GO:0051234)	NA	cellular_component(GO:0005575);intracellular(GO:0005622);cell(GO:0005623);cytoplasm(GO:0005737);endoplasmic reticulum(GO:0005783);endomembrane system(GO:0012505);organelle(GO:0043226);membrane-bounded organelle(GO:0043227);intracellular organelle(GO:0043229);intracellular membrane-bounded organelle(GO:0043231);intracellular part(GO:0044424);cytoplasmic part(GO:0044444);cell part(GO:0044464)
PB.10101.1	1235	767	NA	NA	NA	WRKY	putative WRKY transcription factor 40	WRKY transcription factor WRKY76	PF03106	WRKY DNA -binding domain	K	Transcription	NA	NA	NA	response to acid chemical(GO:0001101);biological_process(GO:0008150);response to external stimulus(GO:0009605);response to biotic stimulus(GO:0009607);response to bacterium(GO:0009617);response to fungus(GO:0009620);response to endogenous stimulus(GO:0009719);response to hormone(GO:0009725);response to salicylic acid(GO:0009751);response to organic substance(GO:0010033);response to chitin(GO:0010…	NA	NA
PB.10102.1	1230	650	NA	NA	NA	NA	reticulon-like protein B1	Reticulon-like protein B1	PF02453	Reticulon	U	Intracellular trafficking, secretion, and vesicular transport	NA	NA	NA	NA	NA	NA
PB.10103.1	1232	750	NA	NA	NA	NA	deoxymugineic acid synthase 1-A-like isoform X1; hypothetical protein HU200_047990; putative NAD(P)H-dependent oxidoreductase 1	Probable NAD(P)H-dependent oxidoreductase 1; Deoxymugineic acid synthase 1	PF00248	Aldo/keto reductase family	S	Function unknown	K22374	NA	Aldo/keto reductase family	NA	NA	NA
PB.10104.1	1236	624	NA	NA	NA	NA	Serine/arginine-rich-splicing factor SR34, partial; hypothetical protein PAHAL_9G470800	Serine/arginine-rich splicing factor SR30	PF00076	RNA recognition motif. (a.k.a. RRM, RBD, or RNP domain)	A	RNA processing and modification	K12890	ko03040,ko04657,ko05168,map03040,map04657,map05168	RNA recognition motif. (a.k.a. RRM, RBD, or RNP domain)	NA	molecular_function(GO:0003674);nucleic acid binding(GO:0003676);RNA binding(GO:0003723);mRNA binding(GO:0003729);binding(GO:0005488);organic cyclic compound binding(GO:0097159);heterocyclic compound binding(GO:1901363)	cellular_component(GO:0005575);intracellular(GO:0005622);cell(GO:0005623);nucleus(GO:0005634);nucleoplasm(GO:0005654);nuclear body(GO:0016604);nuclear speck(GO:0016607);membrane-enclosed lumen(GO:0031974);nuclear lumen(GO:0031981);interchromatin granule(GO:0035061);organelle(GO:0043226);membrane-bounded organelle(GO:0043227);intracellular organelle(GO:0043229);intracellular membrane-bounded organ…
PB.10105.1	1236	583	NA	NA	NA	NA	mitochondrial uncoupling protein 1	Mitochondrial uncoupling protein 1	PF00153;PF00153;PF00153	Mitochondrial carrier protein;Mitochondrial carrier protein;Mitochondrial carrier protein	C	Energy production and conversion	K15103	NA	Belongs to the mitochondrial carrier (TC 2.A.29) family	amino acid transmembrane transport(GO:0003333);transport(GO:0006810);ion transport(GO:0006811);cation transport(GO:0006812);anion transport(GO:0006820);amino acid transport(GO:0006865);biological_process(GO:0008150);metabolic process(GO:0008152);photorespiration(GO:0009853);cellular process(GO:0009987);monovalent inorganic cation transport(GO:0015672);organic anion transport(GO:0015711);organic a…	molecular_function(GO:0003674);transporter activity(GO:0005215);organic acid transmembrane transporter activity(GO:0005342);anion transmembrane transporter activity(GO:0008509);organic anion transmembrane transporter activity(GO:0008514);ion transmembrane transporter activity(GO:0015075);amino acid transmembrane transporter activity(GO:0015171);inorganic molecular entity transmembrane transporter…	cellular_component(GO:0005575);intracellular(GO:0005622);cell(GO:0005623);cytoplasm(GO:0005737);mitochondrion(GO:0005739);mitochondrial envelope(GO:0005740);mitochondrial inner membrane(GO:0005743);vacuole(GO:0005773);vacuolar membrane(GO:0005774);cell-cell junction(GO:0005911);plasmodesma(GO:0009506);chloroplast(GO:0009507);plastid(GO:0009536);membrane(GO:0016020);organelle inner membrane(GO:001…
PB.10106.1	1229	768	NA	NA	NA	NA	LOW QUALITY PROTEIN: uncharacterized protein LOC112877567; hypothetical protein BAE44_0011611	NA	PF03398	Regulator of Vps4 activity in the MVB pathway	Z	Cytoskeleton	K19476	ko04144,map04144	Regulator of Vps4 activity in the MVB pathway	NA	NA	NA
PB.10107.1	1260	683	NA	NA	NA	NA	probable esterase D14L	Probable esterase D14L	NA	NA	S	Function unknown	NA	NA	NA	multicellular organism development(GO:0007275);biological_process(GO:0008150);response to radiation(GO:0009314);response to light stimulus(GO:0009416);response to abiotic stimulus(GO:0009628);response to red or far red light(GO:0009639);photomorphogenesis(GO:0009640);de-etiolation(GO:0009704);post-embryonic development(GO:0009791);multicellular organismal process(GO:0032501);developmental process…	NA	cellular_component(GO:0005575);intracellular(GO:0005622);cell(GO:0005623);nucleus(GO:0005634);cytoplasm(GO:0005737);organelle(GO:0043226);membrane-bounded organelle(GO:0043227);intracellular organelle(GO:0043229);intracellular membrane-bounded organelle(GO:0043231);intracellular part(GO:0044424);cell part(GO:0044464)
PB.10108.1	1227	626	NA	NA	NA	NA	uncharacterized protein LOC120692677 isoform X2; hypothetical protein E2562_005490	NA	NA	NA	NA	NA	NA	NA	NA	NA	NA	NA
PB.10109.1	1246	604	NA	NA	NA	NA	hypothetical protein EJB05_39245	NA	PF04909	Amidohydrolase	S	Function unknown	NA	NA	NA	NA	NA	NA
PB.1011.1	1143	704	NA	NA	NA	NA	probable aquaporin PIP2-7; hypothetical protein EJB05_43722, partial	Probable aquaporin PIP2-7	PF00230	Major intrinsic protein	P	Inorganic ion transport and metabolism	K09872	NA	Belongs to the MIP aquaporin (TC 1.A.8) family	NA	NA	NA
PB.1011.2	1245	754	NA	NA	NA	NA	probable aquaporin PIP2-7; hypothetical protein EJB05_43722, partial	Probable aquaporin PIP2-7	PF00230	Major intrinsic protein	P	Inorganic ion transport and metabolism	K09872	NA	Belongs to the MIP aquaporin (TC 1.A.8) family	NA	NA	NA
PB.10110.1	1229	580	NA	NA	NA	NA	isoflavone reductase homolog; hypothetical protein EJB05_03194	Pinoresinol reductase 1	PF05368	NmrA-like family	S	Function unknown	K21568	NA	NmrA-like family	cellular aromatic compound metabolic process(GO:0006725);biological_process(GO:0008150);metabolic process(GO:0008152);biosynthetic process(GO:0009058);phenylpropanoid metabolic process(GO:0009698);phenylpropanoid biosynthetic process(GO:0009699);lignan metabolic process(GO:0009806);lignan biosynthetic process(GO:0009807);cellular process(GO:0009987);aromatic compound biosynthetic process(GO:00194…	molecular_function(GO:0003674);catalytic activity(GO:0003824);pinoresinol reductase activity(GO:0010283);oxidoreductase activity(GO:0016491);oxidoreductase activity, acting on the CH-CH group of donors(GO:0016627);oxidoreductase activity, acting on the CH-CH group of donors, NAD or NADP as acceptor(GO:0016628)	cellular_component(GO:0005575);cell-cell junction(GO:0005911);plasmodesma(GO:0009506);cell junction(GO:0030054);symplast(GO:0055044)
PB.10111.1	1226	834	NA	NA	NA	NA	putative carboxylesterase 15	Probable carboxylesterase 15; Tuliposide A-converting enzyme 1, chloroplastic	NA	NA	V	Defense mechanisms	NA	NA	NA	NA	NA	NA
PB.10112.1	1252	603	NA	NA	NA	NA	protein MAK16 homolog; hypothetical protein C2845_PM11G03670	Protein MAK16 homolog A	PF01778;PF04874	Ribosomal L28e protein family;Mak16 protein C-terminal region	A	RNA processing and modification	K01738;K14831	ko00270,ko00920,ko01100,ko01110,ko01120,ko01130,ko01200,ko01230,map00270,map00920,map01100,map01110,map01120,map01130,map01200,map01230;ko00270,ko00920,ko01100,ko01110,ko01120,ko01130,ko01200,ko01230,map00270,map00920,map01100,map01110,map01120,map01130,map01200,map01230	Belongs to the MAK16 family;Belongs to the MAK16 family	NA	NA	NA
PB.10113.1	6358	2574	NA	NA	NA	NA	NA	NA	PF03188	Eukaryotic cytochrome b561	NA	NA	NA	NA	NA	NA	NA	NA
PB.10114.1	1226	672	NA	NA	NA	NA	Glyoxylate/succinic semialdehyde reductase 2, chloroplastic; hypothetical protein HU200_050274	Putative oxidoreductase GLYR1	PF03446;PF14833	NAD binding domain of 6-phosphogluconate dehydrogenase;NAD-binding of NADP-dependent 3-hydroxyisobutyrate dehydrogenase	I	Lipid transport and metabolism	K18121	ko00630,ko00650,ko01100,ko01120,ko01200,map00630,map00650,map01100,map01120,map01200	NAD-binding of NADP-dependent 3-hydroxyisobutyrate dehydrogenase	biological_process(GO:0008150);metabolic process(GO:0008152);oxidation-reduction process(GO:0055114)	molecular_function(GO:0003674);catalytic activity(GO:0003824);oxidoreductase activity(GO:0016491);oxidoreductase activity, acting on CH-OH group of donors(GO:0016614);oxidoreductase activity, acting on the CH-OH group of donors, NAD or NADP as acceptor(GO:0016616);glyoxylate reductase (NADP) activity(GO:0030267)	cellular_component(GO:0005575);intracellular(GO:0005622);cell(GO:0005623);cytoplasm(GO:0005737);chloroplast(GO:0009507);plastid stroma(GO:0009532);plastid(GO:0009536);chloroplast stroma(GO:0009570);organelle(GO:0043226);membrane-bounded organelle(GO:0043227);intracellular organelle(GO:0043229);intracellular membrane-bounded organelle(GO:0043231);organelle part(GO:0044422);intracellular part(GO:00…
PB.10115.1	1247	622	NA	NA	NA	NA	hypothetical protein GQ55_5G171200	Protein SYM1	PF04117	Mpv17 / PMP22 family	S	Function unknown	K13348	ko04146,map04146	Belongs to the peroxisomal membrane protein PXMP2 4 family	biological_process(GO:0008150);cellular process(GO:0009987);cell differentiation(GO:0030154);developmental process(GO:0032502);pigmentation(GO:0043473);developmental pigmentation(GO:0048066);cellular developmental process(GO:0048869);pigment cell differentiation(GO:0050931);iridophore differentiation(GO:0050935)	NA	NA
PB.10116.1	755	279	NA	NA	NA	NA	photosystem I assembly protein ycf4	Photosystem I assembly protein Ycf4	PF02392	Ycf4	S	Function unknown	NA	NA	NA	NA	NA	cellular_component(GO:0005575);intracellular(GO:0005622);cell(GO:0005623);cytoplasm(GO:0005737);chloroplast(GO:0009507);plastid(GO:0009536);organelle(GO:0043226);membrane-bounded organelle(GO:0043227);intracellular organelle(GO:0043229);intracellular membrane-bounded organelle(GO:0043231);intracellular part(GO:0044424);cytoplasmic part(GO:0044444);cell part(GO:0044464)
PB.10117.1	1230	788	NA	NA	NA	NA	glyceraldehyde-3-phosphate dehydrogenase A, chloroplastic; hypothetical protein DAI22_04g154600	Glyceraldehyde-3-phosphate dehydrogenase A, chloroplastic	NA	NA	G	Carbohydrate transport and metabolism	K05298	ko00710,ko01100,ko01120,ko01200,map00710,map01100,map01120,map01200	Belongs to the glyceraldehyde-3-phosphate dehydrogenase family	biological_process(GO:0008150);response to radiation(GO:0009314);response to light stimulus(GO:0009416);response to abiotic stimulus(GO:0009628);cellular process(GO:0009987);cellular component organization(GO:0016043);cellular component assembly(GO:0022607);protein-containing complex subunit organization(GO:0043933);cellular component biogenesis(GO:0044085);response to stimulus(GO:0050896);protei…	molecular_function(GO:0003674);binding(GO:0005488);protein binding(GO:0005515);enzyme binding(GO:0019899);kinase binding(GO:0019900);identical protein binding(GO:0042802)	cellular_component(GO:0005575);intracellular(GO:0005622);cell(GO:0005623);cytoplasm(GO:0005737);chloroplast(GO:0009507);plastid(GO:0009536);organelle(GO:0043226);membrane-bounded organelle(GO:0043227);intracellular organelle(GO:0043229);intracellular membrane-bounded organelle(GO:0043231);intracellular part(GO:0044424);cytoplasmic part(GO:0044444);cell part(GO:0044464);supramolecular complex(GO:0…
PB.10118.1	1230	681	NA	NA	NA	NA	NA	NA	NA	NA	NA	NA	NA	NA	NA	NA	NA	NA
PB.10119.1	1239	606	NA	NA	NA	NA	psbP domain-containing protein 4, chloroplastic isoform X2; hypothetical protein GQ55_3G051300	PsbP domain-containing protein 4, chloroplastic	PF01789	PsbP	S	Function unknown	NA	NA	NA	NA	NA	cellular_component(GO:0005575);intracellular(GO:0005622);cell(GO:0005623);cytoplasm(GO:0005737);chloroplast(GO:0009507);plastid stroma(GO:0009532);chloroplast thylakoid(GO:0009534);plastid(GO:0009536);chloroplast stroma(GO:0009570);thylakoid(GO:0009579);plastid thylakoid(GO:0031976);thylakoid lumen(GO:0031977);organelle subcompartment(GO:0031984);organelle(GO:0043226);membrane-bounded organelle(G…
PB.1012.1	1291	650	NA	NA	NA	NA	probable L-ascorbate peroxidase 4, peroxisomal	Probable L-ascorbate peroxidase 4, peroxisomal	PF00141	Peroxidase	E	Amino acid transport and metabolism	K00434	ko00053,ko00480,map00053,map00480	Belongs to the peroxidase family	NA	NA	NA
PB.10120.1	1197	666	NA	NA	NA	NA	NA	NA	NA	NA	NA	NA	NA	NA	NA	NA	NA	NA
PB.10121.1	553	306	NA	NA	NA	NA	hypothetical protein PVAP13_2KG298120	NA	NA	NA	NA	NA	NA	NA	NA	NA	NA	NA
PB.10122.1	1088	698	NA	NA	NA	NA	chlorophyll a-b binding protein 1, chloroplastic	Chlorophyll a-b binding protein 1, chloroplastic	NA	NA	P	Inorganic ion transport and metabolism	K00703	ko00500,ko01100,ko01110,ko02026,map00500,map01100,map01110,map02026	Belongs to the glycosyltransferase 1 family. Bacterial plant glycogen synthase subfamily	NA	NA	NA
PB.10122.2	866	565	NA	NA	NA	NA	Chlorophyll a-b binding protein 3C, chloroplastic	Chlorophyll a-b binding protein 16, chloroplastic	NA	NA	P	Inorganic ion transport and metabolism	K08912	ko00196,ko01100,map00196,map01100	The light-harvesting complex (LHC) functions as a light receptor, it captures and delivers excitation energy to photosystems with which it is closely associated	NA	NA	NA
PB.10123.1	1252	804	NA	NA	NA	NA	hypothetical protein EJB05_25428; uncharacterized protein LOC101775164	NA	PF13301	Protein of unknown function (DUF4079)	S	Function unknown	NA	NA	NA	NA	NA	NA
PB.10124.1	1227	771	NA	NA	NA	NA	uncharacterized protein LOC117836317; hypothetical protein C2845_PM02G31430	NA	NA	NA	NA	NA	NA	NA	NA	NA	NA	NA
PB.10125.1	1276	702	NA	NA	NA	NA	transcription termination factor MTERF6, chloroplastic/mitochondrial	Transcription termination factor MTERF6, chloroplastic/mitochondrial	PF02536	mTERF	K	Transcription	K15032	NA	mTERF	nucleobase-containing compound metabolic process(GO:0006139);RNA processing(GO:0006396);tRNA metabolic process(GO:0006399);cellular aromatic compound metabolic process(GO:0006725);nitrogen compound metabolic process(GO:0006807);tRNA processing(GO:0008033);biological_process(GO:0008150);metabolic process(GO:0008152);cellular process(GO:0009987);gene expression(GO:0010467);RNA metabolic process(GO:…	molecular_function(GO:0003674);nucleic acid binding(GO:0003676);DNA binding(GO:0003677);double-stranded DNA binding(GO:0003690);RNA binding(GO:0003723);binding(GO:0005488);organic cyclic compound binding(GO:0097159);heterocyclic compound binding(GO:1901363)	cellular_component(GO:0005575);intracellular(GO:0005622);cell(GO:0005623);cytoplasm(GO:0005737);mitochondrion(GO:0005739);chloroplast(GO:0009507);plastid(GO:0009536);organelle(GO:0043226);membrane-bounded organelle(GO:0043227);intracellular organelle(GO:0043229);intracellular membrane-bounded organelle(GO:0043231);intracellular part(GO:0044424);cytoplasmic part(GO:0044444);cell part(GO:0044464)
PB.10126.1	1254	725	NA	NA	NA	NA	hypothetical protein SEVIR_7G261500v2	Dihydroflavonol 4-reductase	PF01370	NAD dependent epimerase/dehydratase family	V	Defense mechanisms	K08695	ko00941,ko01110,map00941,map01110	reductase	NA	NA	NA
PB.10127.1	1220	798	NA	NA	NA	NA	probable carboxylesterase 18; hypothetical protein C2845_PM03G14390	Probable carboxylesterase 18	PF07859	alpha/beta hydrolase fold	V	Defense mechanisms	K07874;K14493	ko04075,ko05134,map04075,map05134;ko04075,ko05134,map04075,map05134	alpha/beta hydrolase fold;alpha/beta hydrolase fold	reproduction(GO:0000003);cell morphogenesis(GO:0000902);cell morphogenesis involved in differentiation(GO:0000904);developmental process involved in reproduction(GO:0003006);biological_process(GO:0008150);anatomical structure morphogenesis(GO:0009653);unidimensional cell growth(GO:0009826);pollination(GO:0009856);pollen tube growth(GO:0009860);cell tip growth(GO:0009932);cellular process(GO:00099…	molecular_function(GO:0003674);catalytic activity(GO:0003824);hydrolase activity(GO:0016787);hydrolase activity, acting on ester bonds(GO:0016788);carboxylic ester hydrolase activity(GO:0052689)	NA
PB.10128.1	1219	620	NA	NA	NA	NA	fiber protein Fb2 isoform X1	Protein DEHYDRATION-INDUCED 19 homolog 2	PF14571;PF05605	Stress-induced protein Di19, C-terminal;Drought induced 19 protein (Di19), zinc-binding	S	Function unknown	K22376	NA	Drought induced 19 protein (Di19), zinc-binding	NA	NA	NA
PB.10129.1	1231	693	NA	NA	NA	NA	probable tocopherol O-methyltransferase, chloroplastic	Probable tocopherol O-methyltransferase, chloroplastic	PF08241	Methyltransferase domain	H	Coenzyme transport and metabolism	K05928	ko00130,ko01100,ko01110,map00130,map01100,map01110	Belongs to the class I-like SAM-binding methyltransferase superfamily. gTMT family(G-TMT)	vitamin metabolic process(GO:0006766);fat-soluble vitamin metabolic process(GO:0006775);biological_process(GO:0008150);metabolic process(GO:0008152);biosynthetic process(GO:0009058);vitamin biosynthetic process(GO:0009110);cellular process(GO:0009987);vitamin E biosynthetic process(GO:0010189);heterocycle biosynthetic process(GO:0018130);methylation(GO:0032259);vitamin E metabolic process(GO:0042…	molecular_function(GO:0003674);catalytic activity(GO:0003824);methyltransferase activity(GO:0008168);O-methyltransferase activity(GO:0008171);transferase activity(GO:0016740);transferase activity, transferring one-carbon groups(GO:0016741);tocopherol O-methyltransferase activity(GO:0050342)	NA
PB.1013.1	2198	1034	NA	NA	NA	NA	amino acid transporter AVT6A-like; hypothetical protein GQ55_4G076900	Amino acid transporter AVT6A	PF01490	Transmembrane amino acid transporter protein	E	Amino acid transport and metabolism	K14207	ko04724,ko04727,ko04974,map04724,map04727,map04974	Tryptophan/tyrosine permease family	NA	NA	NA
PB.10130.1	1135	680	NA	NA	NA	NA	xyloglucan endotransglycosylase/hydrolase protein 8-like	Xyloglucan endotransglycosylase/hydrolase protein 8	NA	NA	G	Carbohydrate transport and metabolism	K08235	NA	Catalyzes xyloglucan endohydrolysis (XEH) and or endotransglycosylation (XET). Cleaves and religates xyloglucan polymers, an essential constituent of the primary cell wall, and thereby participates in cell wall construction of growing tissues	NA	NA	NA
PB.10131.1	1233	601	NA	NA	NA	NA	phosphoserine phosphatase isoform X1; hypothetical protein EJB05_51048, partial	Phosphoserine phosphatase, chloroplastic	PF12710	haloacid dehalogenase-like hydrolase	E	Amino acid transport and metabolism	K01079	ko00260,ko00680,ko01100,ko01120,ko01130,ko01200,ko01230,map00260,map00680,map01100,map01120,map01130,map01200,map01230	haloacid dehalogenase-like hydrolase(PSP)	reproduction(GO:0000003);developmental process involved in reproduction(GO:0003006);phosphorus metabolic process(GO:0006793);phosphate-containing compound metabolic process(GO:0006796);multicellular organism development(GO:0007275);biological_process(GO:0008150);metabolic process(GO:0008152);pollen development(GO:0009555);embryo development(GO:0009790);post-embryonic development(GO:0009791);embry…	molecular_function(GO:0003674);catalytic activity(GO:0003824);phosphoserine phosphatase activity(GO:0004647);hydrolase activity(GO:0016787);hydrolase activity, acting on ester bonds(GO:0016788);phosphatase activity(GO:0016791);phosphoric ester hydrolase activity(GO:0042578)	cellular_component(GO:0005575);intracellular(GO:0005622);cell(GO:0005623);cytoplasm(GO:0005737);chloroplast(GO:0009507);plastid(GO:0009536);organelle(GO:0043226);membrane-bounded organelle(GO:0043227);intracellular organelle(GO:0043229);intracellular membrane-bounded organelle(GO:0043231);intracellular part(GO:0044424);cytoplasmic part(GO:0044444);cell part(GO:0044464)
PB.10132.1	1252	616	NA	NA	NA	NA	coiled-coil domain-containing protein 94	Coiled-coil domain-containing protein 130	PF04502	Family of unknown function (DUF572)	S	Function unknown	K13115	NA	Family of unknown function (DUF572)	NA	NA	NA
PB.10133.1	1224	615	NA	NA	NA	NA	Proteasome subunit alpha type	Proteasome subunit alpha type-3	PF00227;PF10584	Proteasome subunit;Proteasome subunit A N-terminal signature	O	Posttranslational modification, protein turnover, chaperones	K02727	ko03050,map03050	The proteasome is a multicatalytic proteinase complex which is characterized by its ability to cleave peptides with Arg, Phe, Tyr, Leu, and Glu adjacent to the leaving group at neutral or slightly basic pH(PAG1)	response to stress(GO:0006950);biological_process(GO:0008150);response to temperature stimulus(GO:0009266);response to cold(GO:0009409);response to abiotic stimulus(GO:0009628);response to inorganic substance(GO:0010035);response to metal ion(GO:0010038);response to chemical(GO:0042221);response to cadmium ion(GO:0046686);response to stimulus(GO:0050896)	NA	proteasome complex(GO:0000502);cellular_component(GO:0005575);extracellular region(GO:0005576);intracellular(GO:0005622);cell(GO:0005623);nucleus(GO:0005634);cytoplasm(GO:0005737);vacuole(GO:0005773);vacuolar membrane(GO:0005774);cytosol(GO:0005829);membrane(GO:0016020);organelle membrane(GO:0031090);protein-containing complex(GO:0032991);organelle(GO:0043226);membrane-bounded organelle(GO:004322…
PB.10134.1	1220	640	NA	NA	NA	NA	shikimate kinase 1, chloroplastic	Shikimate kinase 1, chloroplastic	PF01202	Shikimate kinase	E	Amino acid transport and metabolism	K00891	ko00400,ko01100,ko01110,ko01130,ko01230,map00400,map01100,map01110,map01130,map01230	Shikimate kinase	organic acid metabolic process(GO:0006082);cellular amino acid metabolic process(GO:0006520);cellular aromatic compound metabolic process(GO:0006725);phosphorus metabolic process(GO:0006793);phosphate-containing compound metabolic process(GO:0006796);nitrogen compound metabolic process(GO:0006807);biological_process(GO:0008150);metabolic process(GO:0008152);cellular amino acid biosynthetic proces…	molecular_function(GO:0003674);catalytic activity(GO:0003824);shikimate kinase activity(GO:0004765);kinase activity(GO:0016301);transferase activity(GO:0016740);transferase activity, transferring phosphorus-containing groups(GO:0016772);phosphotransferase activity, alcohol group as acceptor(GO:0016773)	cellular_component(GO:0005575);intracellular(GO:0005622);cell(GO:0005623);cytoplasm(GO:0005737);chloroplast(GO:0009507);plastid(GO:0009536);organelle(GO:0043226);membrane-bounded organelle(GO:0043227);intracellular organelle(GO:0043229);intracellular membrane-bounded organelle(GO:0043231);intracellular part(GO:0044424);cytoplasmic part(GO:0044444);cell part(GO:0044464)
PB.10135.1	1196	821	NA	NA	NA	NA	probable carboxylesterase 15	Probable carboxylesterase 15; Tuliposide A-converting enzyme 2, chloroplastic	NA	NA	V	Defense mechanisms	NA	NA	NA	NA	NA	NA
PB.10136.1	1211	684	NA	NA	NA	NA	dehydrin COR410-like isoform X2; hypothetical protein PVAP13_1KG438510	Dehydrin COR410	PF00257;PF00257	Dehydrin;Dehydrin	S	Function unknown	NA	NA	NA	NA	NA	NA
PB.10137.1	1234	578	NA	NA	NA	NA	protein FLUORESCENT IN BLUE LIGHT, chloroplastic isoform X1	NA	PF13424	Tetratricopeptide repeat	S	Function unknown	NA	NA	NA	NA	NA	NA
PB.10138.1	1215	586	NA	NA	NA	NA	hypothetical protein EJB05_04946, partial; uncharacterized protein LOC100304216	NA	PF06966	Protein of unknown function (DUF1295)	S	Function unknown	NA	NA	NA	NA	NA	NA
PB.10139.1	1287	657	NA	NA	NA	NA	nucleoside diphosphate kinase 3-like	Nucleoside diphosphate kinase IV, chloroplastic/mitochondrial	PF00334	Nucleoside diphosphate kinase	F	Nucleotide transport and metabolism	K00940	ko00230,ko00240,ko00983,ko01100,ko01110,ko01130,ko04016,map00230,map00240,map00983,map01100,map01110,map01130,map04016	Nucleoside diphosphate kinase	response to stress(GO:0006950);response to oxidative stress(GO:0006979);biological_process(GO:0008150);response to stimulus(GO:0050896)	molecular_function(GO:0003674);binding(GO:0005488);zinc ion binding(GO:0008270);ion binding(GO:0043167);cation binding(GO:0043169);metal ion binding(GO:0046872);transition metal ion binding(GO:0046914);cobalt ion binding(GO:0050897)	cellular_component(GO:0005575);intracellular(GO:0005622);cell(GO:0005623);cytoplasm(GO:0005737);mitochondrion(GO:0005739);mitochondrial envelope(GO:0005740);mitochondrial inner membrane(GO:0005743);plastid(GO:0009536);membrane(GO:0016020);organelle inner membrane(GO:0019866);organelle membrane(GO:0031090);mitochondrial membrane(GO:0031966);organelle envelope(GO:0031967);envelope(GO:0031975);organ…
PB.1014.1	2831	1472	NA	NA	NA	NA	uncharacterized protein C2845_PM01G08750	RNA demethylase ALKBH10B	NA	NA	L	Replication, recombination and repair	NA	NA	NA	NA	NA	NA
PB.10140.1	1215	585	NA	NA	NA	NA	RWD domain-containing protein 1	RWD domain-containing protein 1	PF05773	RWD domain	S	Function unknown	NA	NA	NA	regulation of transcription, DNA-templated(GO:0006355);regulation of transcription by RNA polymerase II(GO:0006357);response to stress(GO:0006950);response to oxidative stress(GO:0006979);cell communication(GO:0007154);signal transduction(GO:0007165);aging(GO:0007568);cell aging(GO:0007569);biological_process(GO:0008150);response to endogenous stimulus(GO:0009719);response to hormone(GO:0009725);…	NA	cellular_component(GO:0005575);intracellular(GO:0005622);cell(GO:0005623);cytoplasm(GO:0005737);intracellular part(GO:0044424);cell part(GO:0044464)
PB.10141.1	1212	626	NA	NA	NA	NA	putative glucose-6-phosphate 1-epimerase; hypothetical protein GQ55_5G219200	Putative glucose-6-phosphate 1-epimerase	PF01263	Aldose 1-epimerase	G	Carbohydrate transport and metabolism	K01792	ko00010,ko01100,ko01110,ko01120,ko01130,map00010,map01100,map01110,map01120,map01130	Belongs to the glucose-6-phosphate 1-epimerase family	NA	NA	NA
PB.10142.1	1225	768	NA	NA	NA	NA	cationic peroxidase SPC4-like	Cationic peroxidase SPC4	PF00141	Peroxidase	Q	Secondary metabolites biosynthesis, transport and catabolism	K00430	ko00940,ko01100,ko01110,map00940,map01100,map01110	Belongs to the peroxidase family. Classical plant (class III) peroxidase subfamily	NA	NA	NA
PB.10143.1	1239	668	NA	NA	NA	NA	peroxidase 4-like	Peroxidase 4	PF00141	Peroxidase	Q	Secondary metabolites biosynthesis, transport and catabolism	NA	NA	NA	NA	NA	NA
PB.10144.1	1212	630	NA	NA	NA	NA	U3 small nucleolar ribonucleoprotein protein IMP4	U3 small nucleolar ribonucleoprotein protein IMP4; Ribosome production factor 1	PF04427	Brix domain	AJ	RNA processing and modification ;Translation, ribosomal structure and biogenesis	K14561	ko03008,map03008	Brix domain	NA	NA	NA
PB.10145.1	1210	663	NA	NA	NA	NA	hypothetical protein EJB05_44172, partial; Retinol dehydrogenase 14	Short-chain dehydrogenase TIC 32, chloroplastic	PF00106	short chain dehydrogenase	Q	Secondary metabolites biosynthesis, transport and catabolism	K19329	NA	Belongs to the short-chain dehydrogenases reductases (SDR) family	NA	NA	cellular_component(GO:0005575);intracellular(GO:0005622);cell(GO:0005623);cytoplasm(GO:0005737);plasma membrane(GO:0005886);chloroplast(GO:0009507);plastid envelope(GO:0009526);plastid inner membrane(GO:0009528);plastid(GO:0009536);chloroplast inner membrane(GO:0009706);chloroplast envelope(GO:0009941);membrane(GO:0016020);organelle inner membrane(GO:0019866);organelle membrane(GO:0031090);organe…
PB.10146.1	1206	556	NA	NA	NA	NA	gamma-soluble NSF attachment protein; hypothetical protein GQ55_7G285100	Gamma-soluble NSF attachment protein	PF14938	Soluble NSF attachment protein, SNAP	U	Intracellular trafficking, secretion, and vesicular transport	K21198	NA	Soluble NSF attachment protein, SNAP	NA	NA	cellular_component(GO:0005575);cell(GO:0005623);plasma membrane(GO:0005886);membrane(GO:0016020);cell part(GO:0044464);cell periphery(GO:0071944)
PB.10147.1	1207	260	LncRNA	NA	NA	NA	NA	NA	NA	NA	NA	NA	NA	NA	NA	NA	NA	NA
PB.10148.1	1213	702	NA	NA	NA	NA	stress enhanced protein 2, chloroplastic	NA	NA	NA	S	Function unknown	NA	NA	NA	response to stress(GO:0006950);biological_process(GO:0008150);response to radiation(GO:0009314);response to UV(GO:0009411);response to light stimulus(GO:0009416);response to wounding(GO:0009611);response to abiotic stimulus(GO:0009628);response to light intensity(GO:0009642);response to high light intensity(GO:0009644);cellular process(GO:0009987);cellular response to UV(GO:0034644);response to s…	NA	cellular_component(GO:0005575);intracellular(GO:0005622);cell(GO:0005623);cytoplasm(GO:0005737);chloroplast(GO:0009507);chloroplast thylakoid(GO:0009534);chloroplast thylakoid membrane(GO:0009535);plastid(GO:0009536);thylakoid(GO:0009579);membrane(GO:0016020);plastid thylakoid(GO:0031976);organelle subcompartment(GO:0031984);photosynthetic membrane(GO:0034357);thylakoid membrane(GO:0042651);organ…
PB.10149.1	1215	633	NA	NA	NA	NA	uncharacterized protein LOC112880732; hypothetical protein HU200_045803	NA	NA	NA	NA	NA	NA	NA	NA	NA	NA	NA
PB.1015.1	2587	1232	NA	NA	NA	NA	putative anion transporter 4, chloroplastic; hypothetical protein HU200_050346	Probable anion transporter 4, chloroplastic	PF07690	Major Facilitator Superfamily	G	Carbohydrate transport and metabolism	K08193	NA	antr2,pht4	lipid metabolic process(GO:0006629);isoprenoid metabolic process(GO:0006720);terpenoid metabolic process(GO:0006721);transport(GO:0006810);ion transport(GO:0006811);anion transport(GO:0006820);biological_process(GO:0008150);metabolic process(GO:0008152);carbohydrate transport(GO:0008643);cellular process(GO:0009987);xanthophyll cycle(GO:0010028);organic anion transport(GO:0015711);monosaccharide …	molecular_function(GO:0003674);transporter activity(GO:0005215);inorganic phosphate transmembrane transporter activity(GO:0005315);organic acid transmembrane transporter activity(GO:0005342);anion transmembrane transporter activity(GO:0008509);organic anion transmembrane transporter activity(GO:0008514);ion transmembrane transporter activity(GO:0015075);carbohydrate transmembrane transporter acti…	cellular_component(GO:0005575);intracellular(GO:0005622);cell(GO:0005623);cytoplasm(GO:0005737);chloroplast(GO:0009507);plastid envelope(GO:0009526);plastid inner membrane(GO:0009528);plastid(GO:0009536);chloroplast inner membrane(GO:0009706);chloroplast envelope(GO:0009941);membrane(GO:0016020);organelle inner membrane(GO:0019866);organelle membrane(GO:0031090);organelle envelope(GO:0031967);chl…
PB.10150.1	1202	538	NA	NA	NA	NA	25.3 kDa vesicle transport protein	25.3 kDa vesicle transport protein	PF13774;PF00957	Regulated-SNARE-like domain;Synaptobrevin	U	Intracellular trafficking, secretion, and vesicular transport	K08517	ko04130,ko04145,ko05134,map04130,map04145,map05134	Belongs to the synaptobrevin family	NA	NA	cellular_component(GO:0005575);intracellular(GO:0005622);cell(GO:0005623);cytoplasm(GO:0005737);endoplasmic reticulum(GO:0005783);Golgi apparatus(GO:0005794);plasma membrane(GO:0005886);endomembrane system(GO:0012505);membrane(GO:0016020);organelle(GO:0043226);membrane-bounded organelle(GO:0043227);intracellular organelle(GO:0043229);intracellular membrane-bounded organelle(GO:0043231);intracellu…
PB.10151.1	1208	722	NA	NA	NA	NA	Tetraspanin-8	Tetraspanin-8	NA	NA	S	Function unknown	NA	NA	NA	NA	NA	NA
PB.10152.1	1210	677	NA	NA	NA	NA	splicing factor 3A subunit 2-like	Splicing factor 3A subunit 2	PF12874;PF16835	Zinc-finger of C2H2 type;Pre-mRNA-splicing factor SF3a complex subunit 2 (Prp11)	A	RNA processing and modification	K12826	ko03040,map03040	Splicing factor 3A subunit 2	NA	NA	NA
PB.10153.1	1243	595	NA	NA	NA	NA	NADH--cytochrome b5 reductase 1-like	NADH--cytochrome b5 reductase 1	PF00175;PF00970	Oxidoreductase NAD-binding domain;Oxidoreductase FAD-binding domain	CH	Energy production and conversion ;Coenzyme transport and metabolism	K00326	ko00520,map00520	belongs to the flavoprotein pyridine nucleotide cytochrome reductase family	generation of precursor metabolites and energy(GO:0006091);biological_process(GO:0008150);metabolic process(GO:0008152);cellular process(GO:0009987);electron transport chain(GO:0022900);cellular metabolic process(GO:0044237);oxidation-reduction process(GO:0055114)	molecular_function(GO:0003674);catalytic activity(GO:0003824);cytochrome-b5 reductase activity, acting on NAD(P)H(GO:0004128);oxidoreductase activity(GO:0016491);oxidoreductase activity, acting on NAD(P)H(GO:0016651);oxidoreductase activity, acting on NAD(P)H, heme protein as acceptor(GO:0016653)	cellular_component(GO:0005575);cell wall(GO:0005618);intracellular(GO:0005622);cell(GO:0005623);cytoplasm(GO:0005737);endoplasmic reticulum(GO:0005783);plasma membrane(GO:0005886);plant-type cell wall(GO:0009505);endomembrane system(GO:0012505);membrane(GO:0016020);external encapsulating structure(GO:0030312);organelle(GO:0043226);membrane-bounded organelle(GO:0043227);intracellular organelle(GO:…
PB.10154.1	1203	684	NA	NA	NA	NA	annexin D7-like	Annexin D2	PF00191;PF00191	Annexin;Annexin	U	Intracellular trafficking, secretion, and vesicular transport	K17098	NA	Annexin	response to acid chemical(GO:0001101);response to stress(GO:0006950);response to osmotic stress(GO:0006970);biological_process(GO:0008150);response to temperature stimulus(GO:0009266);response to radiation(GO:0009314);response to heat(GO:0009408);response to cold(GO:0009409);response to water deprivation(GO:0009414);response to water(GO:0009415);response to light stimulus(GO:0009416);response to …	NA	cellular_component(GO:0005575);extracellular region(GO:0005576);intracellular(GO:0005622);cell(GO:0005623);nucleus(GO:0005634);cytoplasm(GO:0005737);cytosol(GO:0005829);thylakoid(GO:0009579);organelle(GO:0043226);membrane-bounded organelle(GO:0043227);intracellular organelle(GO:0043229);intracellular membrane-bounded organelle(GO:0043231);intracellular part(GO:0044424);cytoplasmic part(GO:0044444…
PB.10155.1	1249	675	NA	NA	NA	NA	cytochrome b-c1 complex subunit Rieske, mitochondrial precursor; hypothetical protein GQ55_7G123100	Cytochrome b-c1 complex subunit Rieske, mitochondrial	PF02921;PF00355	Ubiquinol cytochrome reductase transmembrane region;Rieske [2Fe-2S] domain	C	Energy production and conversion	K00411	ko00190,ko01100,ko02020,ko04260,ko04714,ko04932,ko05010,ko05012,ko05016,map00190,map01100,map02020,map04260,map04714,map04932,map05010,map05012,map05016	Component of the ubiquinol-cytochrome c reductase complex (complex III or cytochrome b-c1 complex), which is a respiratory chain that generates an electrochemical potential coupled to ATP synthesis	generation of precursor metabolites and energy(GO:0006091);response to stress(GO:0006950);biological_process(GO:0008150);metabolic process(GO:0008152);aerobic respiration(GO:0009060);response to temperature stimulus(GO:0009266);response to heat(GO:0009408);response to abiotic stimulus(GO:0009628);cellular process(GO:0009987);energy derivation by oxidation of organic compounds(GO:0015980);electron…	molecular_function(GO:0003674);catalytic activity(GO:0003824);binding(GO:0005488);ubiquinol-cytochrome-c reductase activity(GO:0008121);electron transfer activity(GO:0009055);oxidoreductase activity(GO:0016491);oxidoreductase activity, acting on diphenols and related substances as donors(GO:0016679);oxidoreductase activity, acting on diphenols and related substances as donors, cytochrome as accep…	cellular_component(GO:0005575);intracellular(GO:0005622);cell(GO:0005623);cytoplasm(GO:0005737);mitochondrion(GO:0005739);mitochondrial envelope(GO:0005740);mitochondrial inner membrane(GO:0005743);mitochondrial respiratory chain(GO:0005746);mitochondrial respiratory chain complex III(GO:0005750);membrane(GO:0016020);organelle inner membrane(GO:0019866);organelle membrane(GO:0031090);mitochondria…
PB.10156.1	1218	630	NA	NA	NA	NF-YC	Nuclear transcription factor Y subunit C-2	Nuclear transcription factor Y subunit C-4	PF00808	Histone-like transcription factor (CBF/NF-Y) and archaeal histone	K	Transcription	K08066	ko04612,ko05152,map04612,map05152	Nuclear transcription factor Y subunit	regulation of transcription, DNA-templated(GO:0006355);biological_process(GO:0008150);regulation of biosynthetic process(GO:0009889);positive regulation of biosynthetic process(GO:0009891);positive regulation of metabolic process(GO:0009893);regulation of gene expression(GO:0010468);regulation of macromolecule biosynthetic process(GO:0010556);positive regulation of macromolecule biosynthetic proc…	NA	cellular_component(GO:0005575);intracellular(GO:0005622);cell(GO:0005623);nucleus(GO:0005634);cytoplasm(GO:0005737);organelle(GO:0043226);membrane-bounded organelle(GO:0043227);intracellular organelle(GO:0043229);intracellular membrane-bounded organelle(GO:0043231);intracellular part(GO:0044424);cell part(GO:0044464)
PB.10157.1	1214	734	NA	NA	NA	NA	tetraspanin-8	Tetraspanin-8	PF00335	Tetraspanin family	S	Function unknown	NA	NA	NA	NA	NA	NA
PB.10158.1	1199	795	NA	NA	NA	NA	putative serine acetyltransferase 4; hypothetical protein GQ55_9G578000	Probable serine acetyltransferase 4	PF00132;PF06426	Bacterial transferase hexapeptide (six repeats);Serine acetyltransferase, N-terminal	E	Amino acid transport and metabolism	K00640	ko00270,ko00920,ko01100,ko01110,ko01120,ko01200,ko01230,ko05111,map00270,map00920,map01100,map01110,map01120,map01200,map01230,map05111	O-acetyltransferase activity	NA	NA	NA
PB.10159.1	1215	589	NA	NA	NA	NA	Uncharacterized protein BAE44_0009968; hypothetical protein EJB05_34425	Uncharacterized protein At2g37660, chloroplastic	PF13460	NAD(P)H-binding	G	Carbohydrate transport and metabolism	NA	NA	NA	NA	NA	NA
PB.1016.1	5555	2388	NA	NA	NA	NA	elongation factor G, mitochondrial; hypothetical protein GQ55_4G208200	Elongation factor G, mitochondrial	PF03144;PF14492;PF03764;PF00679	Elongation factor Tu domain 2;Elongation Factor G, domain III;Elongation factor G, domain IV;Elongation factor G C-terminus	J	Translation, ribosomal structure and biogenesis	K02355	NA	Mitochondrial GTPase that catalyzes the GTP-dependent ribosomal translocation step during translation elongation. During this step, the ribosome changes from the pre-translocational (PRE) to the post-translocational (POST) state as the newly formed A- site-bound peptidyl-tRNA and P-site-bound deacylated tRNA move to the P and E sites, respectively. Catalyzes the coordinated movement of the two tR…	biological_process(GO:0008150);response to inorganic substance(GO:0010035);response to metal ion(GO:0010038);response to chemical(GO:0042221);response to cadmium ion(GO:0046686);response to stimulus(GO:0050896)	nucleotide binding(GO:0000166);molecular_function(GO:0003674);binding(GO:0005488);ATP binding(GO:0005524);drug binding(GO:0008144);purine nucleotide binding(GO:0017076);adenyl nucleotide binding(GO:0030554);ribonucleotide binding(GO:0032553);purine ribonucleotide binding(GO:0032555);adenyl ribonucleotide binding(GO:0032559);purine ribonucleoside triphosphate binding(GO:0035639);small molecule bin…	cellular_component(GO:0005575);intracellular(GO:0005622);cell(GO:0005623);cytoplasm(GO:0005737);mitochondrion(GO:0005739);organelle(GO:0043226);membrane-bounded organelle(GO:0043227);intracellular organelle(GO:0043229);intracellular membrane-bounded organelle(GO:0043231);intracellular part(GO:0044424);cytoplasmic part(GO:0044444);cell part(GO:0044464)
PB.10160.1	1207	747	NA	NA	NA	C2H2	C2H2-type zinc finger protein	Zinc finger protein 1	NA	NA	S	Function unknown	NA	NA	NA	NA	NA	NA
PB.10161.1	1199	580	NA	NA	NA	NA	uncharacterized protein LOC120675749; hypothetical protein GQ55_5G009700	NA	NA	NA	S	Function unknown	NA	NA	NA	NA	NA	NA
PB.10162.1	1197	657	NA	NA	NA	NA	eukaryotic translation initiation factor 3 subunit G-like	Eukaryotic translation initiation factor 3 subunit G	PF12353;PF00076	Eukaryotic translation initiation factor 3 subunit G;RNA recognition motif. (a.k.a. RRM, RBD, or RNP domain)	J	Translation, ribosomal structure and biogenesis	K03248	ko03013,map03013	RNA-binding component of the eukaryotic translation initiation factor 3 (eIF-3) complex, which is involved in protein synthesis of a specialized repertoire of mRNAs and, together with other initiation factors, stimulates binding of mRNA and methionyl-tRNAi to the 40S ribosome. The eIF-3 complex specifically targets and initiates translation of a subset of mRNAs involved in cell proliferation. Thi…	NA	NA	NA
PB.10163.1	1205	667	NA	NA	NA	NA	uncharacterized protein LOC112876697 isoform X1; hypothetical protein GQ55_9G456700	NA	PF13266	Protein of unknown function (DUF4057)	S	Function unknown	NA	NA	NA	NA	NA	NA
PB.10164.1	1206	580	NA	NA	NA	NA	unnamed protein product	14-3-3-like protein B	PF00244	14-3-3 protein	O	Posttranslational modification, protein turnover, chaperones	K06630	ko04011,ko04110,ko04114,ko04151,ko04390,ko04391,ko04722,ko05169,ko05203,map04011,map04110,map04114,map04151,map04390,map04391,map04722,map05169,map05203	Belongs to the 14-3-3 family	NA	NA	NA
PB.10165.1	1224	632	NA	NA	NA	NA	ribonuclease 2-like	Ribonuclease 2	PF00445	Ribonuclease T2 family	A	RNA processing and modification	K01166	NA	Belongs to the RNase T2 family	nucleobase-containing compound metabolic process(GO:0006139);RNA catabolic process(GO:0006401);cellular aromatic compound metabolic process(GO:0006725);nitrogen compound metabolic process(GO:0006807);biological_process(GO:0008150);metabolic process(GO:0008152);catabolic process(GO:0009056);macromolecule catabolic process(GO:0009057);negative regulation of metabolic process(GO:0009892);regulation …	molecular_function(GO:0003674);catalytic activity(GO:0003824);nuclease activity(GO:0004518);endonuclease activity(GO:0004519);endoribonuclease activity(GO:0004521);ribonuclease activity(GO:0004540);hydrolase activity(GO:0016787);hydrolase activity, acting on ester bonds(GO:0016788);catalytic activity, acting on RNA(GO:0140098)	cellular_component(GO:0005575);intracellular(GO:0005622);cell(GO:0005623);cytoplasm(GO:0005737);vacuole(GO:0005773);endoplasmic reticulum(GO:0005783);ER body(GO:0010168);endomembrane system(GO:0012505);organelle(GO:0043226);membrane-bounded organelle(GO:0043227);intracellular organelle(GO:0043229);intracellular membrane-bounded organelle(GO:0043231);intracellular part(GO:0044424);cytoplasmic part…
PB.10166.1	1192	493	NA	NA	NA	NA	ELMO domain-containing protein C-like; hypothetical protein GQ55_8G017300	ELMO domain-containing protein C; Engulfment and cell motility protein 3	PF04727	ELMO/CED-12 family	S	Function unknown	NA	NA	NA	NA	NA	NA
PB.10167.1	1213	595	NA	NA	NA	NA	uncharacterized protein LOC102722941	NA	NA	NA	NA	NA	NA	NA	NA	NA	NA	NA
PB.10168.1	1194	553	NA	NA	NA	NA	protein MEMO1	Protein MEMO1	PF01875	Memo-like protein	S	Function unknown	K06990	NA	Memo-like protein	NA	NA	NA
PB.10169.1	1181	589	NA	NA	NA	NA	probable adenylate kinase 2, chloroplastic; hypothetical protein DAI22_08g006900	Probable adenylate kinase 2, chloroplastic	PF00406	Adenylate kinase	F	Nucleotide transport and metabolism	K00939	ko00230,ko00730,ko01100,ko01110,ko01130,map00230,map00730,map01100,map01110,map01130	Belongs to the adenylate kinase family	nucleobase-containing compound metabolic process(GO:0006139);cellular aromatic compound metabolic process(GO:0006725);nucleoside phosphate metabolic process(GO:0006753);phosphorus metabolic process(GO:0006793);phosphate-containing compound metabolic process(GO:0006796);nitrogen compound metabolic process(GO:0006807);biological_process(GO:0008150);metabolic process(GO:0008152);biosynthetic process…	molecular_function(GO:0003674);catalytic activity(GO:0003824);adenylate kinase activity(GO:0004017);kinase activity(GO:0016301);transferase activity(GO:0016740);transferase activity, transferring phosphorus-containing groups(GO:0016772);phosphotransferase activity, phosphate group as acceptor(GO:0016776);nucleobase-containing compound kinase activity(GO:0019205);nucleoside monophosphate kinase ac…	cellular_component(GO:0005575);intracellular(GO:0005622);cell(GO:0005623);cytoplasm(GO:0005737);chloroplast(GO:0009507);plastid stroma(GO:0009532);plastid(GO:0009536);chloroplast stroma(GO:0009570);organelle(GO:0043226);membrane-bounded organelle(GO:0043227);intracellular organelle(GO:0043229);intracellular membrane-bounded organelle(GO:0043231);organelle part(GO:0044422);intracellular part(GO:00…
PB.1017.1	5945	2721	NA	NA	NA	NA	hypothetical protein SEVIR_8G130800v2	Putative disease resistance protein RGA3	PF18052;PF00560;PF00931	Rx N-terminal domain;Leucine Rich Repeat;NB-ARC domain	S	Function unknown	NA	NA	NA	NA	NA	NA
PB.1017.2	5363	2468	NA	NA	NA	NA	hypothetical protein SEVIR_8G130800v2	Putative disease resistance protein RGA3	PF14299;PF00931;PF18052	Phloem protein 2;NB-ARC domain;Rx N-terminal domain	S	Function unknown	NA	NA	NA	NA	NA	NA
PB.10170.1	1167	617	NA	NA	NA	NA	RHOMBOID-like protein 2	Uncharacterized rhomboid protein AN10929; RHOMBOID-like protein 2	PF01694	Rhomboid family	T	Signal transduction mechanisms	NA	NA	NA	proteolysis(GO:0006508);nitrogen compound metabolic process(GO:0006807);biological_process(GO:0008150);metabolic process(GO:0008152);protein metabolic process(GO:0019538);macromolecule metabolic process(GO:0043170);primary metabolic process(GO:0044238);organic substance metabolic process(GO:0071704);organonitrogen compound metabolic process(GO:1901564)	molecular_function(GO:0003674);catalytic activity(GO:0003824);endopeptidase activity(GO:0004175);serine-type endopeptidase activity(GO:0004252);peptidase activity(GO:0008233);serine-type peptidase activity(GO:0008236);hydrolase activity(GO:0016787);serine hydrolase activity(GO:0017171);peptidase activity, acting on L-amino acid peptides(GO:0070011);catalytic activity, acting on a protein(GO:01400…	cellular_component(GO:0005575);intracellular(GO:0005622);cell(GO:0005623);cytoplasm(GO:0005737);Golgi apparatus(GO:0005794);cell-cell junction(GO:0005911);plasmodesma(GO:0009506);endomembrane system(GO:0012505);cell junction(GO:0030054);organelle(GO:0043226);membrane-bounded organelle(GO:0043227);intracellular organelle(GO:0043229);intracellular membrane-bounded organelle(GO:0043231);intracellula…
PB.10171.1	1219	589	NA	NA	NA	NA	ubiquitin-conjugating enzyme E2 32	Ubiquitin-conjugating enzyme E2 32	PF00179	Ubiquitin-conjugating enzyme	O	Posttranslational modification, protein turnover, chaperones	K10578	ko04120,ko04141,ko05012,map04120,map04141,map05012	Belongs to the ubiquitin-conjugating enzyme family(UBC32)	cellular protein modification process(GO:0006464);proteolysis(GO:0006508);ubiquitin-dependent protein catabolic process(GO:0006511);nitrogen compound metabolic process(GO:0006807);biological_process(GO:0008150);metabolic process(GO:0008152);catabolic process(GO:0009056);macromolecule catabolic process(GO:0009057);cellular process(GO:0009987);protein ubiquitination(GO:0016567);protein metabolic pr…	molecular_function(GO:0003674);catalytic activity(GO:0003824);ubiquitin-protein transferase activity(GO:0004842);transferase activity(GO:0016740);ubiquitin-like protein transferase activity(GO:0019787);catalytic activity, acting on a protein(GO:0140096)	cellular_component(GO:0005575);intracellular(GO:0005622);cell(GO:0005623);cytoplasm(GO:0005737);endoplasmic reticulum(GO:0005783);endomembrane system(GO:0012505);membrane(GO:0016020);organelle(GO:0043226);membrane-bounded organelle(GO:0043227);intracellular organelle(GO:0043229);intracellular membrane-bounded organelle(GO:0043231);intracellular part(GO:0044424);cytoplasmic part(GO:0044444);cell p…
PB.10172.1	1189	590	NA	NA	NA	NA	binding partner of ACD11 1 isoform X1	NA	PF00076	RNA recognition motif. (a.k.a. RRM, RBD, or RNP domain)	A	RNA processing and modification	NA	NA	NA	NA	NA	NA
PB.10173.1	6229	2734	NA	NA	NA	NA	NA	NA	NA	NA	NA	NA	NA	NA	NA	NA	NA	NA
PB.10174.1	1220	764	NA	NA	NA	NA	uncharacterized protein LOC101775164; hypothetical protein BAE44_0017307	NA	NA	NA	S	Function unknown	NA	NA	NA	NA	NA	NA
PB.10175.1	1192	598	NA	NA	NA	NA	short-chain dehydrogenase TIC 32, chloroplastic-like	Short-chain dehydrogenase TIC 32 A, chloroplastic	PF00106	short chain dehydrogenase	Q	Secondary metabolites biosynthesis, transport and catabolism	NA	NA	NA	NA	NA	NA
PB.10176.1	1192	741	NA	NA	NA	NA	stem-specific protein TSJT1	NA	NA	NA	S	Function unknown	NA	NA	NA	NA	NA	NA
PB.10177.1	1162	594	NA	NA	NA	NA	anamorsin homolog	Anamorsin homolog	PF08241;PF05093	Methyltransferase domain;Cytokine-induced anti-apoptosis inhibitor 1, Fe-S biogenesis	S	Function unknown	NA	NA	NA	NA	NA	NA
PB.10178.1	1149	694	NA	NA	NA	NA	xyloglucan endotransglycosylase/hydrolase protein 8-like; hypothetical protein SEVIR_6G013900v2	Xyloglucan endotransglycosylase/hydrolase protein 8	PF00722	Glycosyl hydrolases family 16	G	Carbohydrate transport and metabolism	K08235	NA	Catalyzes xyloglucan endohydrolysis (XEH) and or endotransglycosylation (XET). Cleaves and religates xyloglucan polymers, an essential constituent of the primary cell wall, and thereby participates in cell wall construction of growing tissues	NA	NA	NA
PB.10179.1	1177	678	NA	NA	NA	NA	chloroplast stem-loop binding protein of 41 kDa b, chloroplastic	Chloroplast stem-loop binding protein of 41 kDa b, chloroplastic	NA	NA	S	Function unknown	NA	NA	NA	NA	NA	NA
PB.1018.1	1350	714	NA	NA	NA	NA	hypothetical protein EJB05_51261; uncharacterized protein LOC112895323	NA	NA	NA	NA	NA	NA	NA	NA	NA	NA	NA
PB.10180.1	1190	605	NA	NA	NA	NA	plant cysteine oxidase 3 isoform X1	Plant cysteine oxidase 3; 2-aminoethanethiol dioxygenase	PF07847	PCO_ADO	S	Function unknown	K10712	ko00430,ko01100,map00430,map01100	PCO_ADO	NA	NA	NA
PB.10181.1	1182	704	NA	NA	NA	NA	photosystem II 22 kDa protein 1, chloroplastic-like; hypothetical protein C2845_PM13G14590	Photosystem II 22 kDa protein 1, chloroplastic	PF00504	Chlorophyll A-B binding protein	S	Function unknown	K03542	ko00195,ko01100,map00195,map01100	Chlorophyll A-B binding protein	NA	NA	NA
PB.10182.1	1173	596	NA	NA	NA	NA	calreticulin	Calreticulin	PF00262;PF00262	Calreticulin family;Calreticulin family	O	Posttranslational modification, protein turnover, chaperones	NA	NA	NA	NA	NA	NA
PB.10183.1	1185	738	NA	NA	NA	NA	probably inactive leucine-rich repeat receptor-like protein kinase At3g28040; hypothetical protein EJB05_52650, partial	Probably inactive leucine-rich repeat receptor-like protein kinase At3g28040	NA	NA	T	Signal transduction mechanisms	NA	NA	NA	NA	NA	NA
PB.10184.1	1187	656	NA	NA	NA	NA	hypothetical protein GQ55_4G111300; putative inositol oxygenase	Probable inositol oxygenase	PF05153	Myo-inositol oxygenase	S	Function unknown	K00469	ko00053,ko00562,map00053,map00562	Myo-inositol oxygenase(MIOX2)	carbohydrate metabolic process(GO:0005975);monosaccharide metabolic process(GO:0005996);organic acid metabolic process(GO:0006082);coenzyme metabolic process(GO:0006732);vitamin metabolic process(GO:0006766);water-soluble vitamin metabolic process(GO:0006767);biological_process(GO:0008150);metabolic process(GO:0008152);biosynthetic process(GO:0009058);coenzyme biosynthetic process(GO:0009108);vit…	molecular_function(GO:0003674);catalytic activity(GO:0003824);oxidoreductase activity(GO:0016491);oxidoreductase activity, acting on single donors with incorporation of molecular oxygen(GO:0016701);inositol oxygenase activity(GO:0050113)	NA
PB.10185.1	1182	658	NA	NA	NA	NA	NA	5&apos;-deoxynucleotidase HDDC2	PF13023	HD domain	S	Function unknown	K07023	NA	HD domain	NA	NA	NA
PB.10186.1	1182	737	NA	NA	NA	NA	zerumbone synthase-like; hypothetical protein HU200_013023	Xanthoxin dehydrogenase	NA	NA	Q	Secondary metabolites biosynthesis, transport and catabolism	K09841	ko00906,ko01100,ko01110,map00906,map01100,map01110	Enoyl-(Acyl carrier protein) reductase(ABA2)	response to acid chemical(GO:0001101);alcohol metabolic process(GO:0006066);organic acid metabolic process(GO:0006082);cellular amino acid metabolic process(GO:0006520);proline metabolic process(GO:0006560);proline biosynthetic process(GO:0006561);lipid metabolic process(GO:0006629);sesquiterpenoid metabolic process(GO:0006714);isoprenoid metabolic process(GO:0006720);terpenoid metabolic process(…	molecular_function(GO:0003674);catalytic activity(GO:0003824);alcohol dehydrogenase (NAD) activity(GO:0004022);xanthoxin dehydrogenase activity(GO:0010301);oxidoreductase activity(GO:0016491);oxidoreductase activity, acting on CH-OH group of donors(GO:0016614);oxidoreductase activity, acting on the CH-OH group of donors, NAD or NADP as acceptor(GO:0016616)	cellular_component(GO:0005575);intracellular(GO:0005622);cell(GO:0005623);cytoplasm(GO:0005737);cytosol(GO:0005829);intracellular part(GO:0044424);cytoplasmic part(GO:0044444);cell part(GO:0044464)
PB.10187.1	6280	3101	NA	NA	NA	NA	retrotransposon protein, putative, Ty1-copia subclass	NA	NA	NA	L	Replication, recombination and repair	NA	NA	NA	NA	NA	NA
PB.10188.1	1184	672	NA	NA	NA	ERF	Ethylene-responsive transcription factor WIN1	Ethylene-responsive transcription factor WIN1	NA	NA	K	Transcription	NA	NA	NA	response to acid chemical(GO:0001101);regulation of transcription, DNA-templated(GO:0006355);response to stress(GO:0006950);biological_process(GO:0008150);metabolic process(GO:0008152);biosynthetic process(GO:0009058);macromolecule biosynthetic process(GO:0009059);response to water deprivation(GO:0009414);response to water(GO:0009415);response to abiotic stimulus(GO:0009628);regulation of biosynt…	molecular_function(GO:0003674);nucleic acid binding(GO:0003676);DNA binding(GO:0003677);DNA-binding transcription factor activity(GO:0003700);binding(GO:0005488);sequence-specific DNA binding(GO:0043565);organic cyclic compound binding(GO:0097159);transcription regulator activity(GO:0140110);heterocyclic compound binding(GO:1901363)	NA
PB.10189.1	1185	717	NA	NA	NA	NA	chlorophyll a/b-binding apoprotein CP26 precursor; hypothetical protein	Chlorophyll a-b binding protein CP26, chloroplastic	PF00504	Chlorophyll A-B binding protein	C	Energy production and conversion	K08916	ko00196,ko01100,map00196,map01100	The light-harvesting complex (LHC) functions as a light receptor, it captures and delivers excitation energy to photosystems with which it is closely associated	generation of precursor metabolites and energy(GO:0006091);biological_process(GO:0008150);metabolic process(GO:0008152);response to radiation(GO:0009314);response to light stimulus(GO:0009416);response to abiotic stimulus(GO:0009628);response to blue light(GO:0009637);response to red or far red light(GO:0009639);cellular process(GO:0009987);response to red light(GO:0010114);nonphotochemical quenc…	molecular_function(GO:0003674);binding(GO:0005488);protein binding(GO:0005515);protein domain specific binding(GO:0019904)	cellular_component(GO:0005575);intracellular(GO:0005622);cell(GO:0005623);cytoplasm(GO:0005737);thylakoid light-harvesting complex(GO:0009503);chloroplast(GO:0009507);PSII associated light-harvesting complex II(GO:0009517);photosystem(GO:0009521);photosystem II(GO:0009523);plastid stroma(GO:0009532);chloroplast thylakoid(GO:0009534);chloroplast thylakoid membrane(GO:0009535);plastid(GO:0009536);c…
PB.10189.2	777	479	NA	NA	NA	NA	chlorophyll a-b binding protein CP26, chloroplastic; hypothetical protein GQ55_8G069500	Chlorophyll a-b binding protein CP26, chloroplastic	NA	NA	C	Energy production and conversion	K08916	ko00196,ko01100,map00196,map01100	The light-harvesting complex (LHC) functions as a light receptor, it captures and delivers excitation energy to photosystems with which it is closely associated	generation of precursor metabolites and energy(GO:0006091);biological_process(GO:0008150);metabolic process(GO:0008152);response to radiation(GO:0009314);response to light stimulus(GO:0009416);response to abiotic stimulus(GO:0009628);response to blue light(GO:0009637);response to red or far red light(GO:0009639);cellular process(GO:0009987);response to red light(GO:0010114);nonphotochemical quenc…	molecular_function(GO:0003674);binding(GO:0005488);protein binding(GO:0005515);protein domain specific binding(GO:0019904)	cellular_component(GO:0005575);intracellular(GO:0005622);cell(GO:0005623);cytoplasm(GO:0005737);thylakoid light-harvesting complex(GO:0009503);chloroplast(GO:0009507);PSII associated light-harvesting complex II(GO:0009517);photosystem(GO:0009521);photosystem II(GO:0009523);plastid stroma(GO:0009532);chloroplast thylakoid(GO:0009534);chloroplast thylakoid membrane(GO:0009535);plastid(GO:0009536);c…
PB.1019.1	2567	1336	NA	NA	NA	NA	SWI/SNF complex subunit SWI3C-like	SWI/SNF complex subunit SWI3C homolog	PF04433;PF00249;PF16495	SWIRM domain;Myb-like DNA-binding domain;SWIRM-associated region 1	B	Chromatin structure and dynamics	K11649	ko04714,ko05225,map04714,map05225	SWIRM domain	NA	NA	NA
PB.1019.2	2679	1387	NA	NA	NA	NA	SWI/SNF complex subunit SWI3C-like; hypothetical protein HU200_029185	SWI/SNF complex subunit SWI3C homolog	PF16495;PF00249	SWIRM-associated region 1;Myb-like DNA-binding domain	B	Chromatin structure and dynamics	K11649	ko04714,ko05225,map04714,map05225	SWIRM domain	NA	NA	NA
PB.10190.1	1203	581	NA	NA	NA	NA	SNARE; hypothetical protein EJB05_10979	Novel plant SNARE 13	PF03908	Sec20	U	Intracellular trafficking, secretion, and vesicular transport	K08494	NA	novel plant snare	NA	NA	cellular_component(GO:0005575);cell(GO:0005623);plasma membrane(GO:0005886);cell-cell junction(GO:0005911);plasmodesma(GO:0009506);membrane(GO:0016020);cell junction(GO:0030054);cell part(GO:0044464);symplast(GO:0055044);cell periphery(GO:0071944)
PB.10191.1	1181	562	NA	NA	NA	NA	adenylate kinase 4	Adenylate kinase 4	PF05191;PF00406	Adenylate kinase, active site lid;Adenylate kinase	F	Nucleotide transport and metabolism	K00939	ko00230,ko00730,ko01100,ko01110,ko01130,map00230,map00730,map01100,map01110,map01130	Belongs to the adenylate kinase family	nucleobase-containing compound metabolic process(GO:0006139);purine nucleotide metabolic process(GO:0006163);cellular aromatic compound metabolic process(GO:0006725);nucleoside phosphate metabolic process(GO:0006753);phosphorus metabolic process(GO:0006793);phosphate-containing compound metabolic process(GO:0006796);nitrogen compound metabolic process(GO:0006807);biological_process(GO:0008150);me…	nucleotide binding(GO:0000166);molecular_function(GO:0003674);catalytic activity(GO:0003824);adenylate kinase activity(GO:0004017);binding(GO:0005488);ATP binding(GO:0005524);drug binding(GO:0008144);kinase activity(GO:0016301);transferase activity(GO:0016740);transferase activity, transferring phosphorus-containing groups(GO:0016772);phosphotransferase activity, phosphate group as acceptor(GO:00…	NA
PB.10192.1	1193	724	NA	NA	NA	NA	expansin-A4	Expansin-A4	NA	NA	S	Function unknown	NA	NA	NA	NA	NA	NA
PB.10193.1	1187	431	NA	NA	NA	NA	NADH-plastoquinone oxidoreductase subunit 4	NAD(P)H-quinone oxidoreductase chain 4, chloroplastic	PF00361	Proton-conducting membrane transporter	C	Energy production and conversion	K05575	ko00190,ko01100,map00190,map01100	NAD(P)H-quinone oxidoreductase chain 4, chloroplastic(ndhD)	NA	NA	NA
PB.10194.1	1186	626	NA	NA	NA	NA	ribosomal RNA small subunit methyltransferase E	NA	NA	NA	J	Translation, ribosomal structure and biogenesis	K09761	NA	RNA methyltransferase	NA	NA	NA
PB.10195.1	1185	720	NA	NA	NA	NAC	hypothetical protein EJB05_53024, partial; NAC domain-containing protein 67-like	NAC domain-containing protein 67	PF02365	No apical meristem (NAM) protein	K	Transcription	NA	NA	NA	NA	NA	NA
PB.10196.1	1174	743	NA	NA	NA	NA	CRIB domain-containing protein RIC4-like isoform X2	NA	PF00786	P21-Rho-binding domain	S	Function unknown	NA	NA	NA	NA	NA	NA
PB.10197.1	1179	575	NA	NA	NA	NA	proteasome subunit alpha type-3	Proteasome subunit alpha type-3	PF00227	Proteasome subunit	O	Posttranslational modification, protein turnover, chaperones	K02727	ko03050,map03050	The proteasome is a multicatalytic proteinase complex which is characterized by its ability to cleave peptides with Arg, Phe, Tyr, Leu, and Glu adjacent to the leaving group at neutral or slightly basic pH(PAG1)	response to stress(GO:0006950);biological_process(GO:0008150);response to temperature stimulus(GO:0009266);response to cold(GO:0009409);response to abiotic stimulus(GO:0009628);response to inorganic substance(GO:0010035);response to metal ion(GO:0010038);response to chemical(GO:0042221);response to cadmium ion(GO:0046686);response to stimulus(GO:0050896)	NA	proteasome complex(GO:0000502);cellular_component(GO:0005575);extracellular region(GO:0005576);intracellular(GO:0005622);cell(GO:0005623);nucleus(GO:0005634);cytoplasm(GO:0005737);vacuole(GO:0005773);vacuolar membrane(GO:0005774);cytosol(GO:0005829);membrane(GO:0016020);organelle membrane(GO:0031090);protein-containing complex(GO:0032991);organelle(GO:0043226);membrane-bounded organelle(GO:004322…
PB.10198.1	1182	738	NA	NA	NA	NA	NA	18.9 kDa heat shock protein	PF00011	Hsp20/alpha crystallin family	O	Posttranslational modification, protein turnover, chaperones	NA	NA	NA	transport(GO:0006810);biological_process(GO:0008150);response to external stimulus(GO:0009605);response to biotic stimulus(GO:0009607);response to virus(GO:0009615);viral process(GO:0016032);locomotion(GO:0040011);response to external biotic stimulus(GO:0043207);movement in host(GO:0044000);symbiont process(GO:0044403);interspecies interaction between organisms(GO:0044419);multi-organism transpor…	NA	cellular_component(GO:0005575);cell(GO:0005623);plasma membrane(GO:0005886);membrane(GO:0016020);cell part(GO:0044464);cell periphery(GO:0071944)
PB.10199.1	1188	598	NA	NA	NA	NA	vesicle-associated protein 1-2 isoform X3	Vesicle-associated protein 1-2	PF00635	MSP (Major sperm protein) domain	U	Intracellular trafficking, secretion, and vesicular transport	NA	NA	NA	protein targeting(GO:0006605);transport(GO:0006810);intracellular protein transport(GO:0006886);protein localization(GO:0008104);biological_process(GO:0008150);protein transport(GO:0015031);peptide transport(GO:0015833);macromolecule localization(GO:0033036);cellular protein localization(GO:0034613);amide transport(GO:0042886);establishment of protein localization(GO:0045184);intracellular transp…	NA	storage vacuole(GO:0000322);plant-type vacuole(GO:0000325);protein storage vacuole(GO:0000326);cellular_component(GO:0005575);intracellular(GO:0005622);cell(GO:0005623);nucleus(GO:0005634);cytoplasm(GO:0005737);vacuole(GO:0005773);endoplasmic reticulum(GO:0005783);endoplasmic reticulum membrane(GO:0005789);cytosol(GO:0005829);plasma membrane(GO:0005886);endomembrane system(GO:0012505);membrane(GO…
PB.102.1	1358	834	NA	NA	NA	NA	calcium sensing receptor, chloroplastic	Calcium sensing receptor, chloroplastic	PF00581	Rhodanese-like domain	S	Function unknown	NA	NA	NA	multicellular organism development(GO:0007275);biological_process(GO:0008150);response to radiation(GO:0009314);response to light stimulus(GO:0009416);response to abiotic stimulus(GO:0009628);response to red or far red light(GO:0009639);photomorphogenesis(GO:0009640);de-etiolation(GO:0009704);post-embryonic development(GO:0009791);cellular process(GO:0009987);response to inorganic substance(GO:00…	NA	cellular_component(GO:0005575);intracellular(GO:0005622);cell(GO:0005623);cytoplasm(GO:0005737);mitochondrion(GO:0005739);chloroplast(GO:0009507);chloroplast thylakoid(GO:0009534);chloroplast thylakoid membrane(GO:0009535);plastid(GO:0009536);thylakoid(GO:0009579);membrane(GO:0016020);plastid thylakoid(GO:0031976);organelle subcompartment(GO:0031984);photosynthetic membrane(GO:0034357);thylakoid …
PB.1020.1	6144	3727	NA	NA	NA	NA	retrotransposon protein, putative, Ty1-copia subclass	Retrovirus-related Pol polyprotein from transposon TNT 1-94	PF07727;PF00665;PF13976;PF00098	Reverse transcriptase (RNA-dependent DNA polymerase);Integrase core domain;GAG-pre-integrase domain;Zinc knuckle	L	Replication, recombination and repair	NA	NA	NA	NA	NA	NA
PB.10200.1	1185	578	NA	NA	NA	NA	uncharacterized protein LOC120707187; hypothetical protein PVAP13_5KG295500	NA	NA	NA	I	Lipid transport and metabolism	K06889	NA	Serine aminopeptidase, S33	NA	NA	NA
PB.10201.1	1179	713	NA	NA	NA	NA	hypothetical protein BAE44_0007850	NA	NA	NA	NA	NA	NA	NA	NA	NA	NA	NA
PB.10202.1	1173	650	NA	NA	NA	NA	hypothetical protein GQ55_1G125500; plasma membrane-associated cation-binding protein 1-like	Salt stress root protein RS1	PF05558	DREPP plasma membrane polypeptide	S	Function unknown	NA	NA	NA	microtubule cytoskeleton organization(GO:0000226);response to acid chemical(GO:0001101);regulation of cell growth(GO:0001558);response to molecule of bacterial origin(GO:0002237);cellular protein modification process(GO:0006464);protein lipidation(GO:0006497);N-terminal protein lipidation(GO:0006498);N-terminal protein myristoylation(GO:0006499);nitrogen compound metabolic process(GO:0006807);tra…	molecular_function(GO:0003674);binding(GO:0005488);copper ion binding(GO:0005507);calcium ion binding(GO:0005509);protein binding(GO:0005515);calmodulin binding(GO:0005516);phospholipid binding(GO:0005543);phosphatidylinositol-4,5-bisphosphate binding(GO:0005546);phosphatidylinositol-3,4,5-trisphosphate binding(GO:0005547);microtubule binding(GO:0008017);cytoskeletal protein binding(GO:0008092);l…	cellular_component(GO:0005575);intracellular(GO:0005622);cell(GO:0005623);cytoplasm(GO:0005737);vacuole(GO:0005773);cytoskeleton(GO:0005856);microtubule(GO:0005874);cytoplasmic microtubule(GO:0005881);plasma membrane(GO:0005886);cell-cell junction(GO:0005911);plasmodesma(GO:0009506);chloroplast(GO:0009507);plastid(GO:0009536);microtubule cytoskeleton(GO:0015630);membrane(GO:0016020);cell junction…
PB.10203.1	1187	709	NA	NA	NA	NA	annexin D7-like; hypothetical protein HU200_057361	Annexin Gh1 (Fragment)	PF00191;PF00191;PF00191;PF00191	Annexin;Annexin;Annexin;Annexin	U	Intracellular trafficking, secretion, and vesicular transport	K17098	NA	Annexin	response to acid chemical(GO:0001101);response to stress(GO:0006950);response to osmotic stress(GO:0006970);biological_process(GO:0008150);response to temperature stimulus(GO:0009266);response to radiation(GO:0009314);response to heat(GO:0009408);response to cold(GO:0009409);response to water deprivation(GO:0009414);response to water(GO:0009415);response to light stimulus(GO:0009416);response to …	NA	cellular_component(GO:0005575);extracellular region(GO:0005576);intracellular(GO:0005622);cell(GO:0005623);nucleus(GO:0005634);cytoplasm(GO:0005737);cytosol(GO:0005829);thylakoid(GO:0009579);organelle(GO:0043226);membrane-bounded organelle(GO:0043227);intracellular organelle(GO:0043229);intracellular membrane-bounded organelle(GO:0043231);intracellular part(GO:0044424);cytoplasmic part(GO:0044444…
PB.10204.1	1155	607	NA	NA	NA	NA	glyoxylate/succinic semialdehyde reductase 1; hypothetical protein C2845_PM12G17570	Putative oxidoreductase GLYR1	PF14833;PF03446	NAD-binding of NADP-dependent 3-hydroxyisobutyrate dehydrogenase;NAD binding domain of 6-phosphogluconate dehydrogenase	I	Lipid transport and metabolism	K18121	ko00630,ko00650,ko01100,ko01120,ko01200,map00630,map00650,map01100,map01120,map01200	NAD-binding of NADP-dependent 3-hydroxyisobutyrate dehydrogenase	response to stress(GO:0006950);response to oxidative stress(GO:0006979);biological_process(GO:0008150);metabolic process(GO:0008152);response to stimulus(GO:0050896);oxidation-reduction process(GO:0055114)	molecular_function(GO:0003674);catalytic activity(GO:0003824);3-hydroxybutyrate dehydrogenase activity(GO:0003858);oxidoreductase activity(GO:0016491);oxidoreductase activity, acting on CH-OH group of donors(GO:0016614);oxidoreductase activity, acting on the CH-OH group of donors, NAD or NADP as acceptor(GO:0016616)	cellular_component(GO:0005575);intracellular(GO:0005622);cell(GO:0005623);cytoplasm(GO:0005737);cytosol(GO:0005829);intracellular part(GO:0044424);cytoplasmic part(GO:0044444);cell part(GO:0044464)
PB.10205.1	1171	591	NA	NA	NA	NA	D-aminoacyl-tRNA deacylase; hypothetical protein GQ55_1G007900	D-aminoacyl-tRNA deacylase	PF04414	D-aminoacyl-tRNA deacylase	S	Function unknown	K09716	NA	D-aminoacyl-tRNA deacylase	nucleobase-containing compound metabolic process(GO:0006139);tRNA metabolic process(GO:0006399);regulation of translational fidelity(GO:0006450);cellular aromatic compound metabolic process(GO:0006725);nitrogen compound metabolic process(GO:0006807);biological_process(GO:0008150);metabolic process(GO:0008152);cellular process(GO:0009987);RNA metabolic process(GO:0016070);cellular nitrogen compoun…	aminoacyl-tRNA editing activity(GO:0002161);molecular_function(GO:0003674);catalytic activity(GO:0003824);hydrolase activity(GO:0016787);hydrolase activity, acting on ester bonds(GO:0016788);D-aminoacyl-tRNA deacylase activity(GO:0051499);carboxylic ester hydrolase activity(GO:0052689);catalytic activity, acting on RNA(GO:0140098);catalytic activity, acting on a tRNA(GO:0140101)	cellular_component(GO:0005575);intracellular(GO:0005622);cell(GO:0005623);cytoplasm(GO:0005737);cytosol(GO:0005829);intracellular part(GO:0044424);cytoplasmic part(GO:0044444);cell part(GO:0044464)
PB.10206.1	1176	739	NA	NA	NA	NA	NADPH-dependent aldehyde reductase-like protein, chloroplastic; hypothetical protein HU200_064405	NADPH-dependent aldehyde reductase-like protein, chloroplastic	NA	NA	Q	Secondary metabolites biosynthesis, transport and catabolism	K00059	ko00061,ko00333,ko00780,ko01040,ko01100,ko01130,ko01212,map00061,map00333,map00780,map01040,map01100,map01130,map01212	Enoyl-(Acyl carrier protein) reductase	NA	NA	NA
PB.10207.1	1166	638	NA	NA	NA	NA	14-3-3-like protein GF14-6	14-3-3-like protein GF14-6	PF00244	14-3-3 protein	O	Posttranslational modification, protein turnover, chaperones	K12391;K06630	ko04011,ko04110,ko04114,ko04142,ko04151,ko04390,ko04391,ko04722,ko05169,ko05203,map04011,map04110,map04114,map04142,map04151,map04390,map04391,map04722,map05169,map05203;ko04011,ko04110,ko04114,ko04142,ko04151,ko04390,ko04391,ko04722,ko05169,ko05203,map04011,map04110,map04114,map04142,map04151,map04390,map04391,map04722,map05169,map05203	Belongs to the 14-3-3 family;Belongs to the 14-3-3 family	NA	molecular_function(GO:0003674);nucleic acid binding(GO:0003676);DNA binding(GO:0003677);binding(GO:0005488);protein-containing complex binding(GO:0044877);organic cyclic compound binding(GO:0097159);heterocyclic compound binding(GO:1901363)	NA
PB.10208.1	1171	695	NA	NA	NA	NA	peroxidase A2; hypothetical protein HU200_042087	Peroxidase 15	PF00141	Peroxidase	Q	Secondary metabolites biosynthesis, transport and catabolism	K00430	ko00940,ko01100,ko01110,map00940,map01100,map01110	Removal of H(2)O(2), oxidation of toxic reductants, biosynthesis and degradation of lignin, suberization, auxin catabolism, response to environmental stresses such as wounding, pathogen attack and oxidative stress	NA	NA	NA
PB.10209.1	1166	539	NA	NA	NA	NA	ras-related protein Rab7	Ras-related protein Rab7	PF00071	Ras family	U	Intracellular trafficking, secretion, and vesicular transport	K07897	ko04137,ko04138,ko04140,ko04144,ko04145,ko05132,ko05146,ko05152,map04137,map04138,map04140,map04144,map04145,map05132,map05146,map05152	ADP-ribosylation factor family	NA	NA	NA
PB.1021.1	7045	4234	NA	NA	NA	NA	NA	NA	PF00665;PF13976	Integrase core domain;GAG-pre-integrase domain	L	Replication, recombination and repair	NA	NA	NA	NA	NA	NA
PB.10210.1	1170	579	NA	NA	NA	NA	hypothetical protein HU200_031239	Very-long-chain (3R)-3-hydroxyacyl-CoA dehydratase PASTICCINO 2A	PF04387	Protein tyrosine phosphatase-like protein, PTPLA	I	Lipid transport and metabolism	K11713;K10703	ko00062,ko01040,ko01110,ko01212,map00062,map01040,map01110,map01212;ko00062,ko01040,ko01110,ko01212,map00062,map01040,map01110,map01212	Catalyzes the third of the four reactions of the long- chain fatty acids elongation cycle. This endoplasmic reticulum- bound enzymatic process, allows the addition of two carbons to the chain of long- and very long-chain fatty acids VLCFAs per cycle. This enzyme catalyzes the dehydration of the 3-hydroxyacyl-CoA intermediate into trans-2,3-enoyl-CoA, within each cycle of fatty acid elongation. Th…	NA	NA	NA
PB.10211.1	1161	680	NA	NA	NA	bHLH	transcription factor ILR3-like	Transcription factor ILR3	PF00010	Helix-loop-helix DNA-binding domain	K	Transcription	NA	NA	NA	NA	NA	NA
PB.10212.1	1168	707	NA	NA	NA	NA	peroxidase 70	Peroxidase 70	PF00141	Peroxidase	Q	Secondary metabolites biosynthesis, transport and catabolism	K00430	ko00940,ko01100,ko01110,map00940,map01100,map01110	Belongs to the peroxidase family. Classical plant (class III) peroxidase subfamily	NA	NA	NA
PB.10213.1	1167	548	NA	NA	NA	NA	plant UBX domain-containing protein 1-like isoform X2	Plant UBX domain-containing protein 1	PF00789	UBX domain	O	Posttranslational modification, protein turnover, chaperones	K15627	ko05202,map05202	UBX domain(PUX1)	biological_process(GO:0008150);positive regulation of metabolic process(GO:0009893);cellular process(GO:0009987);positive regulation of macromolecule metabolic process(GO:0010604);cellular component organization(GO:0016043);regulation of metabolic process(GO:0019222);cellular component disassembly(GO:0022411);regulation of cellular metabolic process(GO:0031323);positive regulation of cellular met…	molecular_function(GO:0003674);binding(GO:0005488);protein binding(GO:0005515);enzyme binding(GO:0019899);ATPase binding(GO:0051117)	cellular_component(GO:0005575);intracellular(GO:0005622);cell(GO:0005623);nucleus(GO:0005634);nucleoplasm(GO:0005654);plasma membrane(GO:0005886);membrane(GO:0016020);membrane-enclosed lumen(GO:0031974);nuclear lumen(GO:0031981);organelle(GO:0043226);membrane-bounded organelle(GO:0043227);intracellular organelle(GO:0043229);intracellular membrane-bounded organelle(GO:0043231);organelle lumen(GO:0…
PB.10214.1	1183	777	NA	NA	NA	NA	uncharacterized protein LOC102721084; hypothetical protein BAE44_0004553	NA	NA	NA	K	Transcription	NA	NA	NA	NA	NA	NA
PB.10215.1	1176	573	NA	NA	NA	NA	R3H domain-containing protein 4; hypothetical protein GQ55_8G027900	NA	PF13902	R3H-associated N-terminal domain	S	Function unknown	NA	NA	NA	NA	NA	NA
PB.10216.1	1170	551	NA	NA	NA	NA	prosaposin-like; hypothetical protein EJB05_03028	NA	PF05184;PF05184;PF03489	Saposin-like type B, region 1;Saposin-like type B, region 1;Saposin-like type B, region 2	GI	Carbohydrate transport and metabolism ;Lipid transport and metabolism	K12382	ko04142,map04142	Saposin (B) Domains	transport(GO:0006810);ion transport(GO:0006811);anion transport(GO:0006820);lipid transport(GO:0006869);biological_process(GO:0008150);lipid localization(GO:0010876);organic anion transport(GO:0015711);organic acid transport(GO:0015849);macromolecule localization(GO:0033036);ceramide transport(GO:0035627);amide transport(GO:0042886);glycolipid transport(GO:0046836);carboxylic acid transport(GO:00…	molecular_function(GO:0003674);catalytic activity(GO:0003824);hydrolase activity, hydrolyzing O-glycosyl compounds(GO:0004553);beta-galactosidase activity(GO:0004565);binding(GO:0005488);protein binding(GO:0005515);phospholipid binding(GO:0005543);lipid binding(GO:0008289);galactosidase activity(GO:0015925);hydrolase activity(GO:0016787);hydrolase activity, acting on glycosyl bonds(GO:0016798);ca…	lytic vacuole(GO:0000323);cellular_component(GO:0005575);extracellular region(GO:0005576);extracellular space(GO:0005615);intracellular(GO:0005622);cell(GO:0005623);cytoplasm(GO:0005737);lysosome(GO:0005764);vacuole(GO:0005773);organelle(GO:0043226);membrane-bounded organelle(GO:0043227);intracellular organelle(GO:0043229);intracellular membrane-bounded organelle(GO:0043231);extracellular region …
PB.10217.1	1168	597	NA	NA	NA	NA	uncharacterized protein C2845_PM15G25940; hypothetical protein Zm00014a_025722	NA	NA	NA	NA	NA	NA	NA	NA	NA	NA	NA
PB.10218.1	1184	514	NA	NA	NA	NA	putative transcriptional regulatory protein	Probable transcriptional regulatory protein At2g25830	PF01709	Transcriptional regulator	K	Transcription	NA	NA	NA	NA	NA	cellular_component(GO:0005575);intracellular(GO:0005622);cell(GO:0005623);cytoplasm(GO:0005737);chloroplast(GO:0009507);plastid(GO:0009536);organelle(GO:0043226);membrane-bounded organelle(GO:0043227);intracellular organelle(GO:0043229);intracellular membrane-bounded organelle(GO:0043231);intracellular part(GO:0044424);cytoplasmic part(GO:0044444);cell part(GO:0044464)
PB.10219.1	1172	633	NA	NA	NA	NA	auxin-responsive protein IAA21; hypothetical protein E2562_033405	Auxin-responsive protein IAA21	PF02309	AUX/IAA family	K	Transcription	K14484	ko04075,map04075	Aux IAA proteins are short-lived transcriptional factors that function as repressors of early auxin response genes at low auxin concentrations	NA	NA	NA
PB.1022.1	3356	1608	NA	NA	NA	NA	Protein CHUP1, chloroplastic	NA	NA	NA	S	Function unknown	NA	NA	NA	organelle organization(GO:0006996);biological_process(GO:0008150);plastid organization(GO:0009657);chloroplast organization(GO:0009658);chloroplast relocation(GO:0009902);cellular process(GO:0009987);cellular component organization(GO:0016043);chloroplast localization(GO:0019750);localization(GO:0051179);establishment of localization(GO:0051234);organelle localization(GO:0051640);cellular localiz…	NA	cellular_component(GO:0005575);intracellular(GO:0005622);cell(GO:0005623);cytoplasm(GO:0005737);chloroplast(GO:0009507);plastid envelope(GO:0009526);plastid outer membrane(GO:0009527);plastid(GO:0009536);chloroplast outer membrane(GO:0009707);chloroplast envelope(GO:0009941);membrane(GO:0016020);outer membrane(GO:0019867);organelle membrane(GO:0031090);organelle envelope(GO:0031967);organelle out…
PB.10220.1	1159	646	NA	NA	NA	NA	40S ribosomal protein SA; hypothetical protein GH714_018180; unnamed protein product	40S ribosomal protein SA	PF00318	Ribosomal protein S2	J	Translation, ribosomal structure and biogenesis	K02998	ko03010,map03010	Required for the assembly and or stability of the 40S ribosomal subunit. Required for the processing of the 20S rRNA- precursor to mature 18S rRNA in a late step of the maturation of 40S ribosomal subunits	response to stress(GO:0006950);response to osmotic stress(GO:0006970);biological_process(GO:0008150);response to abiotic stimulus(GO:0009628);response to salt stress(GO:0009651);response to stimulus(GO:0050896)	molecular_function(GO:0003674);nucleic acid binding(GO:0003676);RNA binding(GO:0003723);mRNA binding(GO:0003729);structural constituent of ribosome(GO:0003735);structural molecule activity(GO:0005198);binding(GO:0005488);organic cyclic compound binding(GO:0097159);heterocyclic compound binding(GO:1901363)	cellular_component(GO:0005575);intracellular(GO:0005622);cell(GO:0005623);nucleus(GO:0005634);cytoplasm(GO:0005737);cytosol(GO:0005829);ribosome(GO:0005840);polysome(GO:0005844);plasma membrane(GO:0005886);cell-cell junction(GO:0005911);plasmodesma(GO:0009506);chloroplast(GO:0009507);plastid(GO:0009536);small ribosomal subunit(GO:0015935);membrane(GO:0016020);cytosolic ribosome(GO:0022626);cytoso…
PB.10221.1	1187	749	NA	NA	NA	NA	chitinase 1-like	Chitinase 1	PF00187;PF00182	Chitin recognition protein;Chitinase class I	S	Function unknown	K20547	ko00520,ko01100,ko04016,map00520,map01100,map04016	beta-N-acetylhexosaminidase activity	amino sugar metabolic process(GO:0006040);response to stress(GO:0006950);defense response(GO:0006952);biological_process(GO:0008150);metabolic process(GO:0008152);response to external stimulus(GO:0009605);response to biotic stimulus(GO:0009607);response to fungus(GO:0009620);response to external biotic stimulus(GO:0043207);defense response to fungus(GO:0050832);response to stimulus(GO:0050896);mu…	molecular_function(GO:0003674);catalytic activity(GO:0003824);hydrolase activity, hydrolyzing O-glycosyl compounds(GO:0004553);beta-N-acetylhexosaminidase activity(GO:0004563);chitinase activity(GO:0004568);binding(GO:0005488);chitin binding(GO:0008061);drug binding(GO:0008144);endochitinase activity(GO:0008843);hexosaminidase activity(GO:0015929);beta-N-acetylglucosaminidase activity(GO:0016231)…	NA
PB.10222.1	1181	650	NA	NA	NA	NA	serine/arginine-rich SC35-like splicing factor SCL30 isoform X1	Serine/arginine-rich SC35-like splicing factor SCL30	PF00076	RNA recognition motif. (a.k.a. RRM, RBD, or RNP domain)	A	RNA processing and modification	K12900	ko03040,map03040	RNA recognition motif. (a.k.a. RRM, RBD, or RNP domain)	spliceosomal complex assembly(GO:0000245);RNA splicing, via transesterification reactions(GO:0000375);RNA splicing, via transesterification reactions with bulged adenosine as nucleophile(GO:0000377);regulation of alternative mRNA splicing, via spliceosome(GO:0000381);mRNA 5'-splice site recognition(GO:0000395);mRNA splicing, via spliceosome(GO:0000398);nucleobase-containing compound metabolic pro…	molecular_function(GO:0003674);nucleic acid binding(GO:0003676);RNA binding(GO:0003723);mRNA binding(GO:0003729);binding(GO:0005488);protein binding(GO:0005515);identical protein binding(GO:0042802);organic cyclic compound binding(GO:0097159);heterocyclic compound binding(GO:1901363)	cellular_component(GO:0005575);intracellular(GO:0005622);cell(GO:0005623);nucleus(GO:0005634);nucleoplasm(GO:0005654);nuclear body(GO:0016604);nuclear speck(GO:0016607);membrane-enclosed lumen(GO:0031974);nuclear lumen(GO:0031981);organelle(GO:0043226);membrane-bounded organelle(GO:0043227);intracellular organelle(GO:0043229);intracellular membrane-bounded organelle(GO:0043231);organelle lumen(GO…
PB.10223.1	1174	570	NA	NA	NA	NA	mitochondrial outer membrane protein porin 3	Mitochondrial outer membrane protein porin 3	PF01459	Eukaryotic porin	P	Inorganic ion transport and metabolism	K15040;K13947	ko04020,ko04022,ko04216,ko04217,ko04218,ko04621,ko04979,ko05012,ko05016,ko05166,map04020,map04022,map04216,map04217,map04218,map04621,map04979,map05012,map05016,map05166;ko04020,ko04022,ko04216,ko04217,ko04218,ko04621,ko04979,ko05012,ko05016,ko05166,map04020,map04022,map04216,map04217,map04218,map04621,map04979,map05012,map05016,map05166	membrane that allows diffusion of small hydrophilic molecules. The channel adopts an open conformation at low or zero membrane potential and a closed conformation at potentials above 30-40 mV. The open state has a weak anion selectivity whereas the closed state is cation- selective (By similarity)(VDAC3);membrane that allows diffusion of small hydrophilic molecules. The channel adopts an open con…	generation of precursor metabolites and energy(GO:0006091);transport(GO:0006810);ion transport(GO:0006811);anion transport(GO:0006820);response to stress(GO:0006950);defense response(GO:0006952);biological_process(GO:0008150);metabolic process(GO:0008152);aerobic respiration(GO:0009060);response to temperature stimulus(GO:0009266);response to cold(GO:0009409);response to external stimulus(GO:0009…	molecular_function(GO:0003674);transporter activity(GO:0005215);ion channel activity(GO:0005216);voltage-gated ion channel activity(GO:0005244);anion channel activity(GO:0005253);voltage-gated anion channel activity(GO:0008308);anion transmembrane transporter activity(GO:0008509);ion transmembrane transporter activity(GO:0015075);inorganic anion transmembrane transporter activity(GO:0015103);chan…	cellular_component(GO:0005575);cell wall(GO:0005618);intracellular(GO:0005622);cell(GO:0005623);nucleus(GO:0005634);nucleolus(GO:0005730);cytoplasm(GO:0005737);mitochondrion(GO:0005739);mitochondrial envelope(GO:0005740);vacuole(GO:0005773);vacuolar membrane(GO:0005774);plasma membrane(GO:0005886);chloroplast(GO:0009507);plastid envelope(GO:0009526);plastid(GO:0009536);chloroplast envelope(GO:000…
PB.10224.1	1170	593	NA	NA	NA	NA	protein TIC 20-IV, chloroplastic-like	Protein TIC 20-I, chloroplastic	PF16166	Chloroplast import apparatus Tic20-like	S	Function unknown	NA	NA	NA	protein targeting(GO:0006605);transport(GO:0006810);intracellular protein transport(GO:0006886);protein localization(GO:0008104);biological_process(GO:0008150);protein transport(GO:0015031);peptide transport(GO:0015833);protein import(GO:0017038);macromolecule localization(GO:0033036);protein localization to organelle(GO:0033365);cellular protein localization(GO:0034613);amide transport(GO:004288…	molecular_function(GO:0003674);transporter activity(GO:0005215);protein transporter activity(GO:0008565)	cellular_component(GO:0005575);intracellular(GO:0005622);cell(GO:0005623);cytoplasm(GO:0005737);chloroplast(GO:0009507);plastid envelope(GO:0009526);plastid inner membrane(GO:0009528);plastid(GO:0009536);chloroplast inner membrane(GO:0009706);chloroplast envelope(GO:0009941);membrane(GO:0016020);organelle inner membrane(GO:0019866);organelle membrane(GO:0031090);organelle envelope(GO:0031967);chl…
PB.10225.1	1169	568	NA	NA	NA	NA	ATP-dependent Clp protease proteolytic subunit-related protein 2, chloroplastic	ATP-dependent Clp protease proteolytic subunit-related protein 2, chloroplastic	PF00574	Clp protease	O	Posttranslational modification, protein turnover, chaperones	K01358	ko04112,ko04212,map04112,map04212	ATP-dependent Clp protease proteolytic	organelle organization(GO:0006996);biological_process(GO:0008150);plastid organization(GO:0009657);chloroplast organization(GO:0009658);cellular process(GO:0009987);cellular component organization(GO:0016043);cellular component organization or biogenesis(GO:0071840)	NA	cellular_component(GO:0005575);intracellular(GO:0005622);cell(GO:0005623);cytoplasm(GO:0005737);endopeptidase Clp complex(GO:0009368);chloroplast(GO:0009507);plastid envelope(GO:0009526);plastid stroma(GO:0009532);chloroplast thylakoid(GO:0009534);plastid(GO:0009536);chloroplast stroma(GO:0009570);thylakoid(GO:0009579);chloroplastic endopeptidase Clp complex(GO:0009840);chloroplast envelope(GO:00…
PB.10226.1	6267	2814	NA	NA	NA	NA	NA	NA	NA	NA	NA	NA	NA	NA	NA	NA	NA	NA
PB.10227.1	1169	602	NA	NA	NA	NA	uncharacterized protein LOC117845955	NA	PF04970	Lecithin retinol acyltransferase	S	Function unknown	NA	NA	NA	NA	NA	NA
PB.10228.1	1165	571	NA	NA	NA	NA	uncharacterized protein LOC103717197 isoform X1	NA	PF11267	Domain of unknown function (DUF3067)	S	Function unknown	NA	NA	NA	NA	NA	NA
PB.10229.1	1176	675	NA	NA	NA	NA	uncharacterized protein At4g06744-like	NA	NA	NA	S	Function unknown	NA	NA	NA	NA	NA	NA
PB.1023.1	5833	2702	NA	NA	NA	NA	protein TSS	Protein TSS	PF15044;PF12807;PF13424;PF13424	Mitochondrial function, CLU-N-term;Translation initiation factor eIF3 subunit 135;Tetratricopeptide repeat;Tetratricopeptide repeat	S	Function unknown	K03255	NA	Translation initiation factor eIF3 subunit 135	NA	NA	NA
PB.1023.2	5981	2766	NA	NA	NA	NA	protein TSS	Protein TSS	PF15044;PF13424;PF13424;PF12807	Mitochondrial function, CLU-N-term;Tetratricopeptide repeat;Tetratricopeptide repeat;Translation initiation factor eIF3 subunit 135	S	Function unknown	K03255	NA	Translation initiation factor eIF3 subunit 135	NA	NA	NA
PB.1023.3	5755	2663	NA	NA	NA	NA	protein TSS	NA	NA	NA	S	Function unknown	K03255	NA	Translation initiation factor eIF3 subunit 135	NA	NA	NA
PB.1023.4	5661	2617	NA	NA	NA	NA	protein TSS	Protein TSS	PF12807;PF13424;PF13424	Translation initiation factor eIF3 subunit 135;Tetratricopeptide repeat;Tetratricopeptide repeat	S	Function unknown	K03255	NA	Translation initiation factor eIF3 subunit 135	NA	NA	NA
PB.1023.5	5760	2664	NA	NA	NA	NA	protein TSS	NA	NA	NA	S	Function unknown	K03255	NA	Translation initiation factor eIF3 subunit 135	NA	NA	NA
PB.1023.6	5644	2626	NA	NA	NA	NA	protein TSS	NA	PF13424	Tetratricopeptide repeat	S	Function unknown	K03255	NA	Translation initiation factor eIF3 subunit 135	NA	NA	NA
PB.1023.7	5752	2650	NA	NA	NA	NA	protein TSS	NA	PF12807;PF13424;PF13424	Translation initiation factor eIF3 subunit 135;Tetratricopeptide repeat;Tetratricopeptide repeat	S	Function unknown	K03255	NA	Translation initiation factor eIF3 subunit 135	NA	NA	NA
PB.10230.1	1150	610	NA	NA	NA	NA	Tetrapyrrole-binding protein, chloroplastic; hypothetical protein EJB05_50846, partial	Uncharacterized protein ycf53	PF05419	GUN4-like	S	Function unknown	NA	NA	NA	cell communication(GO:0007154);signal transduction(GO:0007165);biological_process(GO:0008150);cellular process(GO:0009987);chloroplast-nucleus signaling pathway(GO:0010019);signaling(GO:0023052);regulation of biological process(GO:0050789);regulation of cellular process(GO:0050794);response to stimulus(GO:0050896);cellular response to stimulus(GO:0051716);biological regulation(GO:0065007)	molecular_function(GO:0003674);binding(GO:0005488);protein binding(GO:0005515);enzyme binding(GO:0019899);tetrapyrrole binding(GO:0046906);organic cyclic compound binding(GO:0097159);heterocyclic compound binding(GO:1901363)	cellular_component(GO:0005575);intracellular(GO:0005622);cell(GO:0005623);cytoplasm(GO:0005737);chloroplast(GO:0009507);plastid(GO:0009536);organelle(GO:0043226);membrane-bounded organelle(GO:0043227);intracellular organelle(GO:0043229);intracellular membrane-bounded organelle(GO:0043231);intracellular part(GO:0044424);cytoplasmic part(GO:0044444);cell part(GO:0044464)
PB.10231.1	1161	659	NA	NA	NA	NA	hypothetical protein HU200_017614; uncharacterized protein LOC8071783	NA	NA	NA	NA	NA	NA	NA	NA	NA	NA	NA
PB.10232.1	1167	724	NA	NA	NA	Dof	dof zinc finger protein MNB1A-like; hypothetical protein HU200_013150	NA	NA	NA	B	Chromatin structure and dynamics	NA	NA	NA	NA	NA	NA
PB.10233.1	1155	733	NA	NA	NA	NA	histone H1	Histone H1	NA	NA	B	Chromatin structure and dynamics	K11275	NA	Histone H1	NA	NA	NA
PB.10234.1	1183	652	NA	NA	NA	NA	tubulin alpha chain 4; hypothetical protein EJB05_04253, partial	Tubulin alpha-1 chain	PF00091;PF03953	Tubulin/FtsZ family, GTPase domain;Tubulin C-terminal domain	Z	Cytoskeleton	K07374	ko04145,ko04210,ko04530,ko04540,ko05130,map04145,map04210,map04530,map04540,map05130	Tubulin is the major constituent of microtubules. It binds two moles of GTP, one at an exchangeable site on the beta chain and one at a non-exchangeable site on the alpha chain	NA	NA	NA
PB.10235.1	1161	620	NA	NA	NA	NA	Glyoxylate/succinic semialdehyde reductase 1, partial; hypothetical protein C2845_PM12G17570	Putative oxidoreductase GLYR1	PF03446;PF14833	NAD binding domain of 6-phosphogluconate dehydrogenase;NAD-binding of NADP-dependent 3-hydroxyisobutyrate dehydrogenase	I	Lipid transport and metabolism	K18121	ko00630,ko00650,ko01100,ko01120,ko01200,map00630,map00650,map01100,map01120,map01200	NAD-binding of NADP-dependent 3-hydroxyisobutyrate dehydrogenase	response to stress(GO:0006950);response to oxidative stress(GO:0006979);biological_process(GO:0008150);metabolic process(GO:0008152);response to stimulus(GO:0050896);oxidation-reduction process(GO:0055114)	molecular_function(GO:0003674);catalytic activity(GO:0003824);3-hydroxybutyrate dehydrogenase activity(GO:0003858);oxidoreductase activity(GO:0016491);oxidoreductase activity, acting on CH-OH group of donors(GO:0016614);oxidoreductase activity, acting on the CH-OH group of donors, NAD or NADP as acceptor(GO:0016616)	cellular_component(GO:0005575);intracellular(GO:0005622);cell(GO:0005623);cytoplasm(GO:0005737);cytosol(GO:0005829);intracellular part(GO:0044424);cytoplasmic part(GO:0044444);cell part(GO:0044464)
PB.10236.1	1184	566	NA	NA	NA	NA	mitochondrial dicarboxylate/tricarboxylate transporter DTC-like	Mitochondrial 2-oxoglutarate/malate carrier protein	PF00153;PF00153	Mitochondrial carrier protein;Mitochondrial carrier protein	C	Energy production and conversion	K15104	NA	Belongs to the mitochondrial carrier (TC 2.A.29) family	transport(GO:0006810);ion transport(GO:0006811);anion transport(GO:0006820);dicarboxylic acid transport(GO:0006835);tricarboxylic acid transport(GO:0006842);biological_process(GO:0008150);organic anion transport(GO:0015711);organic acid transport(GO:0015849);ion transmembrane transport(GO:0034220);tricarboxylic acid transmembrane transport(GO:0035674);carboxylic acid transport(GO:0046942);localiz…	molecular_function(GO:0003674);transporter activity(GO:0005215);dicarboxylic acid transmembrane transporter activity(GO:0005310);organic acid transmembrane transporter activity(GO:0005342);anion transmembrane transporter activity(GO:0008509);organic anion transmembrane transporter activity(GO:0008514);ion transmembrane transporter activity(GO:0015075);tricarboxylic acid transmembrane transporter …	cellular_component(GO:0005575);cell wall(GO:0005618);intracellular(GO:0005622);cell(GO:0005623);cytoplasm(GO:0005737);mitochondrion(GO:0005739);vacuole(GO:0005773);vacuolar membrane(GO:0005774);cell-cell junction(GO:0005911);plasmodesma(GO:0009506);chloroplast(GO:0009507);plastid envelope(GO:0009526);plastid(GO:0009536);chloroplast envelope(GO:0009941);membrane(GO:0016020);cell junction(GO:003005…
PB.10237.1	1167	528	NA	NA	NA	NA	syntaxin-52-like; hypothetical protein EJB05_08751, partial	Syntaxin-52	PF05739	SNARE domain	U	Intracellular trafficking, secretion, and vesicular transport	K08503;K08501	ko04130,map04130;ko04130,map04130	SNARE domain;SNARE domain	NA	NA	cellular_component(GO:0005575);intracellular(GO:0005622);cell(GO:0005623);cytoplasm(GO:0005737);vacuole(GO:0005773);organelle(GO:0043226);membrane-bounded organelle(GO:0043227);intracellular organelle(GO:0043229);intracellular membrane-bounded organelle(GO:0043231);intracellular part(GO:0044424);cytoplasmic part(GO:0044444);cell part(GO:0044464)
PB.10238.1	1162	613	NA	NA	NA	NA	cell number regulator 13-like; hypothetical protein GQ55_8G250100	Protein MID1-COMPLEMENTING ACTIVITY 1	NA	NA	S	Function unknown	NA	NA	NA	NA	NA	NA
PB.10239.1	1157	596	NA	NA	NA	NA	hypothetical protein HU200_055868; uncharacterized protein LOC112893274 isoform X1; mini-ribonuclease 3 isoform X2	Mini-ribonuclease 3	PF00636	Ribonuclease III domain	J	Translation, ribosomal structure and biogenesis	K11145	NA	Ribonuclease III domain	NA	NA	NA
PB.1024.1	5875	2719	NA	NA	NA	NA	protein TSS-like	NA	PF15044	Mitochondrial function, CLU-N-term	S	Function unknown	K03255	NA	Translation initiation factor eIF3 subunit 135	NA	NA	NA
PB.1024.2	5384	2504	NA	NA	NA	NA	protein TSS	Protein TSS	PF12807;PF15044;PF13424	Translation initiation factor eIF3 subunit 135;Mitochondrial function, CLU-N-term;Tetratricopeptide repeat	S	Function unknown	K03255	NA	Translation initiation factor eIF3 subunit 135	NA	NA	NA
PB.10240.1	1181	608	NA	NA	NA	NA	NADH dehydrogenase	NADH dehydrogenase [ubiquinone] flavoprotein 2, mitochondrial; NADH-quinone oxidoreductase subunit E	PF01257	Thioredoxin-like [2Fe-2S] ferredoxin	C	Energy production and conversion	K03943	ko00190,ko01100,ko04714,ko04723,ko04932,ko05010,ko05012,ko05016,map00190,map01100,map04714,map04723,map04932,map05010,map05012,map05016	Thioredoxin-like [2Fe-2S] ferredoxin	response to stress(GO:0006950);response to oxidative stress(GO:0006979);biological_process(GO:0008150);response to stimulus(GO:0050896)	molecular_function(GO:0003674);binding(GO:0005488);zinc ion binding(GO:0008270);ion binding(GO:0043167);cation binding(GO:0043169);metal ion binding(GO:0046872);transition metal ion binding(GO:0046914)	cellular_component(GO:0005575);intracellular(GO:0005622);cell(GO:0005623);cytoplasm(GO:0005737);mitochondrion(GO:0005739);mitochondrial envelope(GO:0005740);mitochondrial inner membrane(GO:0005743);mitochondrial respiratory chain(GO:0005746);mitochondrial respiratory chain complex I(GO:0005747);membrane(GO:0016020);organelle inner membrane(GO:0019866);NADH dehydrogenase complex(GO:0030964);organe…
PB.10241.1	1173	634	NA	NA	NA	NA	Chitinase 2	Chitinase 2	PF00704	Glycosyl hydrolases family 18	G	Carbohydrate transport and metabolism	NA	NA	NA	NA	NA	NA
PB.10242.1	1126	733	NA	NA	NA	NA	gamma-glutamyl peptidase 5-like; hypothetical protein EJB05_05142	GMP synthase [glutamine-hydrolyzing] subunit A	NA	NA	F	Nucleotide transport and metabolism	NA	NA	NA	NA	NA	NA
PB.10243.1	1152	626	NA	NA	NA	NA	bax inhibitor 1	Bax inhibitor 1	PF01027	Inhibitor of apoptosis-promoting Bax1	V	Defense mechanisms	K21889	NA	Belongs to the BI1 family(BI-1)	very long-chain fatty acid metabolic process(GO:0000038);response to acid chemical(GO:0001101);organic acid metabolic process(GO:0006082);lipid metabolic process(GO:0006629);fatty acid metabolic process(GO:0006631);response to stress(GO:0006950);ER overload response(GO:0006983);ER-nucleus signaling pathway(GO:0006984);cell communication(GO:0007154);signal transduction(GO:0007165);biological_proce…	NA	cellular_component(GO:0005575);intracellular(GO:0005622);cell(GO:0005623);nucleus(GO:0005634);nuclear envelope(GO:0005635);cytoplasm(GO:0005737);endoplasmic reticulum(GO:0005783);endomembrane system(GO:0012505);organelle envelope(GO:0031967);envelope(GO:0031975);organelle(GO:0043226);membrane-bounded organelle(GO:0043227);intracellular organelle(GO:0043229);intracellular membrane-bounded organell…
PB.10244.1	1153	592	NA	NA	NA	NA	Protein-tyrosine-phosphatase IBR5; hypothetical protein SETIT_1G298900v2	Protein-tyrosine-phosphatase IBR5	PF00782	Dual specificity phosphatase, catalytic domain	V	Defense mechanisms	K04459	ko04010,map04010	Dual specificity phosphatase, catalytic domain(IBR5)	inactivation of MAPK activity(GO:0000188);response to acid chemical(GO:0001101);regulation of cell growth(GO:0001558);regulation of protein phosphorylation(GO:0001932);negative regulation of protein phosphorylation(GO:0001933);cellular protein modification process(GO:0006464);negative regulation of protein kinase activity(GO:0006469);protein dephosphorylation(GO:0006470);phosphorus metabolic proc…	molecular_function(GO:0003674);catalytic activity(GO:0003824);phosphoprotein phosphatase activity(GO:0004721);hydrolase activity(GO:0016787);hydrolase activity, acting on ester bonds(GO:0016788);phosphatase activity(GO:0016791);MAP kinase phosphatase activity(GO:0033549);phosphoric ester hydrolase activity(GO:0042578);catalytic activity, acting on a protein(GO:0140096)	cellular_component(GO:0005575);intracellular(GO:0005622);cell(GO:0005623);nucleus(GO:0005634);organelle(GO:0043226);membrane-bounded organelle(GO:0043227);intracellular organelle(GO:0043229);intracellular membrane-bounded organelle(GO:0043231);intracellular part(GO:0044424);cell part(GO:0044464)
PB.10245.1	1148	550	NA	NA	NA	NA	hydroxyacylglutathione hydrolase cytoplasmic isoform X2; hypothetical protein C2845_PM01G14050	Hydroxyacylglutathione hydrolase cytoplasmic	PF00753;PF16123	Metallo-beta-lactamase superfamily;Hydroxyacylglutathione hydrolase C-terminus	S	Function unknown	K01069	ko00620,map00620	Hydroxyacylglutathione hydrolase C-terminus	NA	NA	cellular_component(GO:0005575);intracellular(GO:0005622);cell(GO:0005623);cytoplasm(GO:0005737);cytosol(GO:0005829);intracellular part(GO:0044424);cytoplasmic part(GO:0044444);cell part(GO:0044464)
PB.10246.1	1153	589	NA	NA	NA	NA	protein GID8 homolog; hypothetical protein EJB05_07413	Protein GID8 homolog	PF10607;PF08513	CTLH/CRA C-terminal to LisH motif domain;LisH	Z	Cytoskeleton	NA	NA	NA	NA	NA	cellular_component(GO:0005575);intracellular(GO:0005622);cell(GO:0005623);cytoplasm(GO:0005737);intracellular part(GO:0044424);cell part(GO:0044464)
PB.10247.1	1154	710	NA	NA	NA	NA	uncharacterized protein LOC117836145; hypothetical protein BAE44_0005964	NA	NA	NA	NA	NA	NA	NA	NA	NA	NA	NA
PB.10248.1	1152	565	NA	NA	NA	NA	tobamovirus multiplication protein 1-like	Tobamovirus multiplication protein 1	PF06454	Protein of unknown function (DUF1084)	S	Function unknown	NA	NA	NA	biological_process(GO:0008150);viral process(GO:0016032);viral life cycle(GO:0019058);viral genome replication(GO:0019079);symbiont process(GO:0044403);interspecies interaction between organisms(GO:0044419);viral replication complex formation and maintenance(GO:0046786);multi-organism process(GO:0051704)	NA	plant-type vacuole(GO:0000325);cellular_component(GO:0005575);intracellular(GO:0005622);cell(GO:0005623);cytoplasm(GO:0005737);vacuole(GO:0005773);vacuolar membrane(GO:0005774);plant-type vacuole membrane(GO:0009705);membrane(GO:0016020);organelle membrane(GO:0031090);organelle(GO:0043226);membrane-bounded organelle(GO:0043227);intracellular organelle(GO:0043229);intracellular membrane-bounded or…
PB.10249.1	1168	568	NA	NA	NA	NA	proteasome subunit alpha type-5	Proteasome subunit alpha type-5	PF10584;PF00227	Proteasome subunit A N-terminal signature;Proteasome subunit	O	Posttranslational modification, protein turnover, chaperones	K02729	ko03050,map03050	The proteasome is a multicatalytic proteinase complex which is characterized by its ability to cleave peptides with Arg, Phe, Tyr, Leu, and Glu adjacent to the leaving group at neutral or slightly basic pH	NA	NA	NA
PB.1025.1	5624	2612	NA	NA	NA	NA	protein TSS	NA	PF12807	Translation initiation factor eIF3 subunit 135	S	Function unknown	K03255	NA	Translation initiation factor eIF3 subunit 135	NA	NA	NA
PB.1025.2	5460	2532	NA	NA	NA	NA	Protein TSS	NA	NA	NA	S	Function unknown	K03255	NA	Translation initiation factor eIF3 subunit 135	NA	NA	NA
PB.1025.3	5005	2344	NA	NA	NA	NA	unnamed protein product	Protein TSS	PF15044	Mitochondrial function, CLU-N-term	S	Function unknown	K03255	NA	Translation initiation factor eIF3 subunit 135	NA	NA	NA
PB.1025.4	5955	2701	NA	NA	NA	NA	Tetratricopeptide repeat (TPR)-like superfamily protein	NA	PF15044	Mitochondrial function, CLU-N-term	S	Function unknown	K03255	NA	Translation initiation factor eIF3 subunit 135	NA	NA	NA
PB.1025.5	5708	2632	NA	NA	NA	NA	protein TSS	Protein TSS	PF15044	Mitochondrial function, CLU-N-term	S	Function unknown	K03255	NA	Translation initiation factor eIF3 subunit 135	NA	NA	NA
PB.1025.6	6210	2794	NA	NA	NA	NA	protein TSS	Protein TSS	PF15044;PF12807;PF13424	Mitochondrial function, CLU-N-term;Translation initiation factor eIF3 subunit 135;Tetratricopeptide repeat	S	Function unknown	K03255	NA	Translation initiation factor eIF3 subunit 135	NA	NA	NA
PB.10250.1	1157	620	NA	NA	NA	NA	auxin-responsive protein IAA3; hypothetical protein EJB05_32724	Auxin-responsive protein IAA3	PF02309	AUX/IAA family	K	Transcription	K14484	ko04075,map04075	Aux IAA proteins are short-lived transcriptional factors that function as repressors of early auxin response genes at low auxin concentrations	NA	NA	NA
PB.10251.1	1142	507	NA	NA	NA	NA	cyclin-P3-1-like; hypothetical protein GQ55_3G279500	Cyclin-P3-1	PF08613	Cyclin	D	Cell cycle control, cell division, chromosome partitioning	NA	NA	NA	NA	NA	NA
PB.10252.1	1142	532	NA	NA	NA	NA	DCN1-like protein 2	DCN1-like protein 2	PF03556;PF14555	Cullin binding;UBA-like domain	S	Function unknown	K17822	NA	Neddylation of cullins play an essential role in the regulation of SCF-type complexes activity	NA	NA	NA
PB.10253.1	1148	628	NA	NA	NA	NA	ubiquitin-conjugating enzyme E2 34-like	Ubiquitin-conjugating enzyme E2 34	PF00179	Ubiquitin-conjugating enzyme	O	Posttranslational modification, protein turnover, chaperones	K04554	ko04120,ko04141,ko05012,map04120,map04141,map05012	Belongs to the ubiquitin-conjugating enzyme family(UBC34)	cellular protein modification process(GO:0006464);proteolysis(GO:0006508);ubiquitin-dependent protein catabolic process(GO:0006511);nitrogen compound metabolic process(GO:0006807);biological_process(GO:0008150);metabolic process(GO:0008152);catabolic process(GO:0009056);macromolecule catabolic process(GO:0009057);cellular process(GO:0009987);protein ubiquitination(GO:0016567);protein metabolic pr…	molecular_function(GO:0003674);catalytic activity(GO:0003824);ubiquitin-protein transferase activity(GO:0004842);transferase activity(GO:0016740);ubiquitin-like protein transferase activity(GO:0019787);catalytic activity, acting on a protein(GO:0140096)	NA
PB.10254.1	1149	704	NA	NA	NA	NA	hypothetical protein BAE44_0020904; uncharacterized protein LOC101768716	E3 ubiquitin-protein ligase CIP8	NA	NA	O	Posttranslational modification, protein turnover, chaperones	NA	NA	NA	NA	NA	NA
PB.10255.1	1148	575	NA	NA	NA	NA	methylsterol monooxygenase 2-1; hypothetical protein EJB05_25641, partial	Methylsterol monooxygenase 2-2	PF04116	Fatty acid hydroxylase superfamily	I	Lipid transport and metabolism	K14424	ko00100,ko01100,ko01110,map00100,map01100,map01110	Belongs to the sterol desaturase family(SMO2-2)	reproduction(GO:0000003);developmental process involved in reproduction(GO:0003006);lipid metabolic process(GO:0006629);steroid biosynthetic process(GO:0006694);multicellular organism development(GO:0007275);biological_process(GO:0008150);metabolic process(GO:0008152);steroid metabolic process(GO:0008202);lipid biosynthetic process(GO:0008610);biosynthetic process(GO:0009058);embryo development(G…	C-4 methylsterol oxidase activity(GO:0000254);molecular_function(GO:0003674);catalytic activity(GO:0003824);monooxygenase activity(GO:0004497);oxidoreductase activity(GO:0016491);oxidoreductase activity, acting on paired donors, with incorporation or reduction of molecular oxygen(GO:0016705);oxidoreductase activity, acting on paired donors, with incorporation or reduction of molecular oxygen, NAD…	cellular_component(GO:0005575);intracellular(GO:0005622);cell(GO:0005623);cytoplasm(GO:0005737);endoplasmic reticulum(GO:0005783);chloroplast(GO:0009507);plastid envelope(GO:0009526);plastid(GO:0009536);chloroplast envelope(GO:0009941);endomembrane system(GO:0012505);organelle envelope(GO:0031967);envelope(GO:0031975);organelle(GO:0043226);membrane-bounded organelle(GO:0043227);intracellular orga…
PB.10256.1	1141	602	NA	NA	NA	NA	uncharacterized protein LOC112892244; hypothetical protein GQ55_5G045700	NA	PF10184	Uncharacterized conserved protein (DUF2358)	S	Function unknown	NA	NA	NA	NA	NA	NA
PB.10257.1	1140	556	NA	NA	NA	NA	5&apos;-methylthioadenosine/S-adenosylhomocysteine nucleosidase-like isoform X1	5&apos;-methylthioadenosine/S-adenosylhomocysteine nucleosidase	PF01048	Phosphorylase superfamily	S	Function unknown	K01244	ko00270,ko01100,map00270,map01100	5'-methylthioadenosine S-adenosylhomocysteine nucleosidase	reproduction(GO:0000003);sulfur amino acid metabolic process(GO:0000096);sulfur amino acid biosynthetic process(GO:0000097);organic acid metabolic process(GO:0006082);cellular amino acid metabolic process(GO:0006520);methionine metabolic process(GO:0006555);sulfur compound metabolic process(GO:0006790);nitrogen compound metabolic process(GO:0006807);biological_process(GO:0008150);metabolic proces…	molecular_function(GO:0003674);catalytic activity(GO:0003824);purine nucleosidase activity(GO:0008477);methylthioadenosine nucleosidase activity(GO:0008930);hydrolase activity(GO:0016787);hydrolase activity, acting on glycosyl bonds(GO:0016798);hydrolase activity, hydrolyzing N-glycosyl compounds(GO:0016799)	NA
PB.10258.1	1126	673	NA	NA	NA	NA	stem-specific protein TSJT1-like; hypothetical protein EJB05_04554	NA	NA	NA	S	Function unknown	NA	NA	NA	NA	NA	NA
PB.10259.1	1165	615	NA	NA	NA	NA	putative L-ascorbate peroxidase 3; hypothetical protein GQ55_7G067300	Probable L-ascorbate peroxidase 3, peroxisomal	PF00141	Peroxidase	E	Amino acid transport and metabolism	K00434	ko00053,ko00480,map00053,map00480	Belongs to the peroxidase family	NA	NA	NA
PB.1026.1	5672	2621	NA	NA	NA	NA	protein TSS	Protein TSS	PF15044;PF12807	Mitochondrial function, CLU-N-term;Translation initiation factor eIF3 subunit 135	S	Function unknown	K03255	NA	Translation initiation factor eIF3 subunit 135	NA	NA	NA
PB.1026.2	5505	2562	NA	NA	NA	NA	protein TSS	Protein TSS	PF12807;PF15044;PF13424	Translation initiation factor eIF3 subunit 135;Mitochondrial function, CLU-N-term;Tetratricopeptide repeat	S	Function unknown	K03255	NA	Translation initiation factor eIF3 subunit 135	NA	NA	NA
PB.1026.3	5474	2530	NA	NA	NA	NA	hypothetical protein PVAP13_7NG377500	Protein TSS	PF15044	Mitochondrial function, CLU-N-term	S	Function unknown	K03255	NA	Translation initiation factor eIF3 subunit 135	NA	NA	NA
PB.1026.4	5507	2550	NA	NA	NA	NA	protein TSS	Protein TSS	PF12807;PF15044	Translation initiation factor eIF3 subunit 135;Mitochondrial function, CLU-N-term	S	Function unknown	K03255	NA	Translation initiation factor eIF3 subunit 135	NA	NA	NA
PB.1026.5	5609	2592	NA	NA	NA	NA	protein TSS-like isoform X1	NA	PF12807	Translation initiation factor eIF3 subunit 135	S	Function unknown	K03255	NA	Translation initiation factor eIF3 subunit 135	NA	NA	NA
PB.10260.1	1142	742	NA	NA	NA	NA	lysine-rich arabinogalactan protein 19-like	NA	NA	NA	NA	NA	NA	NA	NA	NA	NA	NA
PB.10261.1	1144	591	NA	NA	NA	NA	eggshell protein 2A isoform X2; hypothetical protein GQ55_2G339900	Ribonuclease P protein subunit p25-like protein	PF01918	Alba	S	Function unknown	NA	NA	NA	NA	NA	NA
PB.10262.1	1154	584	NA	NA	NA	NA	vacuolar protein sorting-associated protein 32 homolog 2; hypothetical protein EJB05_41513	Charged multivesicular body protein 4c; Vacuolar protein sorting-associated protein 32 homolog 1	PF03357	Snf7	U	Intracellular trafficking, secretion, and vesicular transport	K12194	ko04144,ko04217,map04144,map04217	Belongs to the SNF7 family	NA	NA	NA
PB.10263.1	1136	774	NA	NA	NA	NA	2-hydroxyisoflavanone dehydratase; hypothetical protein EJB05_45705, partial	Probable carboxylesterase 2; Tuliposide A-converting enzyme 1, chloroplastic	PF07859	alpha/beta hydrolase fold	V	Defense mechanisms	NA	NA	NA	NA	NA	NA
PB.10264.1	1145	634	NA	NA	NA	NA	PLASMODESMATA CALLOSE-BINDING PROTEIN 1; hypothetical protein EJB05_06081	PLASMODESMATA CALLOSE-BINDING PROTEIN 2	PF07983	X8 domain	S	Function unknown	NA	NA	NA	response to stress(GO:0006950);biological_process(GO:0008150);response to temperature stimulus(GO:0009266);response to heat(GO:0009408);response to abiotic stimulus(GO:0009628);cellular process(GO:0009987);cellular component organization(GO:0016043);macromolecule localization(GO:0033036);polysaccharide localization(GO:0033037);cell wall modification(GO:0042545);external encapsulating structure or…	pattern binding(GO:0001871);(1->3)-beta-D-glucan binding(GO:0001872);molecular_function(GO:0003674);binding(GO:0005488);carbohydrate binding(GO:0030246);polysaccharide binding(GO:0030247)	cellular_component(GO:0005575);cell wall(GO:0005618);cell(GO:0005623);plasma membrane(GO:0005886);cell-cell junction(GO:0005911);plant-type cell wall(GO:0009505);plasmodesma(GO:0009506);membrane(GO:0016020);cell junction(GO:0030054);external encapsulating structure(GO:0030312);intrinsic component of membrane(GO:0031224);anchored component of membrane(GO:0031225);intrinsic component of plasma memb…
PB.10265.1	1137	576	NA	NA	NA	NA	hypothetical protein EJB05_44815, partial; isoflavone reductase-like protein	Isoflavone reductase-like protein; Phenylcoumaran benzylic ether reductase Pyrc5	PF05368	NmrA-like family	S	Function unknown	NA	NA	NA	NA	NA	NA
PB.10266.1	1135	697	NA	NA	NA	NA	probable CCR4-associated factor 1 homolog 7	CCR4-NOT transcription complex subunit 7; Probable CCR4-associated factor 1 homolog 7	PF04857	CAF1 family ribonuclease	A	RNA processing and modification	K12581	ko03018,map03018	CAF1 family ribonuclease	NA	NA	NA
PB.10267.1	1160	745	NA	NA	NA	NA	tetraspanin-2; hypothetical protein SORBI_3004G093700	Tetraspanin-2	PF00335	Tetraspanin family	S	Function unknown	NA	NA	NA	NA	NA	NA
PB.10268.1	1139	617	NA	NA	NA	NA	reticulon-like protein B2; hypothetical protein BDA96_10G192900	Reticulon-like protein B2	PF02453	Reticulon	U	Intracellular trafficking, secretion, and vesicular transport	K20720;K20721;K20723	ko05010,map05010;ko05010,map05010;ko05010,map05010	Reticulon(BTI2);Reticulon(BTI2);Reticulon(BTI2)	NA	NA	NA
PB.10269.1	1136	670	NA	NA	NA	NA	protein CONSERVED IN THE GREEN LINEAGE AND DIATOMS 27, chloroplastic isoform X1; hypothetical protein HU200_035116	Uncharacterized protein ycf36	PF06799	Conserved in the green lineage and diatoms 27	S	Function unknown	NA	NA	NA	response to stress(GO:0006950);biological_process(GO:0008150);response to external stimulus(GO:0009605);response to extracellular stimulus(GO:0009991);response to nutrient levels(GO:0031667);response to starvation(GO:0042594);response to stimulus(GO:0050896);response to iron ion starvation(GO:1990641)	NA	NA
PB.1027.1	5637	2631	NA	NA	NA	NA	Protein TSS	NA	PF15044	Mitochondrial function, CLU-N-term	S	Function unknown	K03255	NA	Translation initiation factor eIF3 subunit 135	NA	NA	NA
PB.1027.2	5786	2674	NA	NA	NA	NA	protein TSS	Protein TSS	PF12807;PF13424;PF13424	Translation initiation factor eIF3 subunit 135;Tetratricopeptide repeat;Tetratricopeptide repeat	S	Function unknown	K03255	NA	Translation initiation factor eIF3 subunit 135	NA	NA	NA
PB.10270.1	1160	591	NA	NA	NA	NA	coatomer subunit epsilon-1-like; hypothetical protein SS81E14_000006, partial	Coatomer subunit epsilon-1	PF04733	Coatomer epsilon subunit	U	Intracellular trafficking, secretion, and vesicular transport	K17268	NA	The coatomer is a cytosolic protein complex that binds to dilysine motifs and reversibly associates with Golgi non- clathrin-coated vesicles, which further mediate biosynthetic protein transport from the ER, via the Golgi up to the trans Golgi network. The coatomer complex is required for budding from Golgi membranes, and is essential for the retrograde Golgi-to-ER transport of dilysine-tagged pr…	NA	NA	NA
PB.10271.1	1129	511	NA	NA	NA	NA	DNA-directed RNA polymerases IV and V subunit 4; hypothetical protein GQ55_1G369100	DNA-directed RNA polymerases IV and V subunit 4	PF03874	RNA polymerase Rpb4	K	Transcription	K03012	ko00230,ko00240,ko01100,ko03020,ko05016,ko05169,map00230,map00240,map01100,map03020,map05016,map05169	RNA polymerase Rpb4	NA	NA	NA
PB.10272.1	1154	582	NA	NA	NA	NA	TLC domain-containing protein 2; hypothetical protein HU200_004600	NA	PF03798	TLC domain	S	Function unknown	K01872	ko00970,map00970	TLC domain	NA	NA	NA
PB.10273.1	1135	672	NA	NA	NA	NA	non-specific lipid transfer protein GPI-anchored 2; hypothetical protein GQ55_5G117300	Non-specific lipid transfer protein GPI-anchored 2	NA	NA	S	Function unknown	NA	NA	NA	multicellular organism development(GO:0007275);biological_process(GO:0008150);multicellular organismal process(GO:0032501);developmental process(GO:0032502);cuticle development(GO:0042335);anatomical structure development(GO:0048856)	NA	cellular_component(GO:0005575);cell(GO:0005623);plasma membrane(GO:0005886);membrane(GO:0016020);intrinsic component of membrane(GO:0031224);anchored component of membrane(GO:0031225);intrinsic component of plasma membrane(GO:0031226);membrane part(GO:0044425);plasma membrane part(GO:0044459);cell part(GO:0044464);anchored component of plasma membrane(GO:0046658);cell periphery(GO:0071944)
PB.10274.1	1145	651	NA	NA	NA	NA	uncharacterized protein LOC120672795; hypothetical protein GQ55_5G451100	NA	NA	NA	S	Function unknown	NA	NA	NA	NA	NA	NA
PB.10275.1	1127	649	NA	NA	NA	NA	protein LIFEGUARD 2	Protein lifeguard 4	NA	NA	T	Signal transduction mechanisms	K06890	NA	Belongs to the BI1 family	NA	NA	NA
PB.10276.1	1168	703	NA	NA	NA	HD-ZIP	homeobox-leucine zipper protein HOX6	Homeobox-leucine zipper protein HOX6	PF00046;PF02183	Homeodomain;Homeobox associated leucine zipper	K	Transcription	K09338	NA	Homeobox domain	response to acid chemical(GO:0001101);regulation of transcription, DNA-templated(GO:0006355);response to stress(GO:0006950);response to osmotic stress(GO:0006970);biological_process(GO:0008150);response to water deprivation(GO:0009414);response to water(GO:0009415);response to external stimulus(GO:0009605);response to biotic stimulus(GO:0009607);response to virus(GO:0009615);response to abiotic s…	molecular_function(GO:0003674);nucleic acid binding(GO:0003676);DNA binding(GO:0003677);binding(GO:0005488);sequence-specific DNA binding(GO:0043565);organic cyclic compound binding(GO:0097159);heterocyclic compound binding(GO:1901363)	cellular_component(GO:0005575);intracellular(GO:0005622);cell(GO:0005623);nucleus(GO:0005634);organelle(GO:0043226);membrane-bounded organelle(GO:0043227);intracellular organelle(GO:0043229);intracellular membrane-bounded organelle(GO:0043231);intracellular part(GO:0044424);cell part(GO:0044464)
PB.10277.1	1119	705	NA	NA	NA	NA	hypothetical protein EJB05_33106; stem 28 kDa glycoprotein-like	Stem 28 kDa glycoprotein	NA	NA	S	Function unknown	K20728	ko04016,map04016	Acid phosphatase	NA	NA	NA
PB.10278.1	1128	658	NA	NA	NA	NA	hypothetical protein EJB05_38580	Carbonyl reductase [NADPH] 1; (+)-neomenthol dehydrogenase	PF00106	short chain dehydrogenase	Q	Secondary metabolites biosynthesis, transport and catabolism	K15095	ko00902,ko01110,map00902,map01110	Belongs to the short-chain dehydrogenases reductases (SDR) family	NA	NA	NA
PB.10279.1	1130	526	NA	NA	NA	NA	pyrrolidone-carboxylate peptidase-like	Pyrrolidone-carboxylate peptidase	PF01470	Pyroglutamyl peptidase	O	Posttranslational modification, protein turnover, chaperones	K01304	NA	Pyroglutamyl peptidase	NA	NA	NA
PB.1028.1	5914	2728	NA	NA	NA	NA	Tetratricopeptide repeat (TPR)-like superfamily protein	Protein TSS	PF13424	Tetratricopeptide repeat	S	Function unknown	K03255	NA	Translation initiation factor eIF3 subunit 135	NA	NA	NA
PB.1028.2	5911	2732	NA	NA	NA	NA	Tetratricopeptide repeat (TPR)-like superfamily protein	NA	NA	NA	S	Function unknown	K03255	NA	Mitochondrial function, CLU-N-term	NA	NA	NA
PB.1028.3	5862	2709	NA	NA	NA	NA	protein TSS	Protein TSS	PF12807	Translation initiation factor eIF3 subunit 135	S	Function unknown	K03255	NA	Translation initiation factor eIF3 subunit 135	NA	NA	NA
PB.1028.4	5771	2665	NA	NA	NA	NA	protein TSS	NA	PF13424	Tetratricopeptide repeat	S	Function unknown	K03255	NA	Translation initiation factor eIF3 subunit 135	NA	NA	NA
PB.1028.5	5530	2558	NA	NA	NA	NA	protein TSS	Protein TSS	PF12807;PF15044	Translation initiation factor eIF3 subunit 135;Mitochondrial function, CLU-N-term	S	Function unknown	K03255	NA	Translation initiation factor eIF3 subunit 135	NA	NA	NA
PB.1028.6	5419	2476	NA	NA	NA	NA	protein TSS	Protein TSS	PF13424;PF13424;PF12807	Tetratricopeptide repeat;Tetratricopeptide repeat;Translation initiation factor eIF3 subunit 135	S	Function unknown	K03255	NA	Translation initiation factor eIF3 subunit 135	NA	NA	NA
PB.1028.7	6120	2805	NA	NA	NA	NA	protein TSS	Protein TSS	PF12807;PF15044;PF13424	Translation initiation factor eIF3 subunit 135;Mitochondrial function, CLU-N-term;Tetratricopeptide repeat	S	Function unknown	K03255	NA	Translation initiation factor eIF3 subunit 135	NA	NA	NA
PB.1028.8	5980	2750	NA	NA	NA	NA	protein TSS	Protein TSS	PF15044;PF12807;PF13424	Mitochondrial function, CLU-N-term;Translation initiation factor eIF3 subunit 135;Tetratricopeptide repeat	S	Function unknown	K03255	NA	Translation initiation factor eIF3 subunit 135	NA	NA	NA
PB.1028.9	5786	2674	NA	NA	NA	NA	protein TSS	Protein TSS	PF13424;PF12807;PF15044	Tetratricopeptide repeat;Translation initiation factor eIF3 subunit 135;Mitochondrial function, CLU-N-term	S	Function unknown	K03255	NA	Translation initiation factor eIF3 subunit 135	NA	NA	NA
PB.10280.1	1101	508	NA	NA	NA	NA	hypothetical protein EJB05_18615; GDSL esterase/lipase At1g58430	GDSL esterase/lipase At1g58430	PF00657	GDSL-like Lipase/Acylhydrolase	I	Lipid transport and metabolism	NA	NA	NA	NA	NA	NA
PB.10281.1	1127	631	NA	NA	NA	NA	PLASMODESMATA CALLOSE-BINDING PROTEIN 3	PLASMODESMATA CALLOSE-BINDING PROTEIN 2	PF07983	X8 domain	S	Function unknown	NA	NA	NA	response to stress(GO:0006950);biological_process(GO:0008150);response to temperature stimulus(GO:0009266);response to heat(GO:0009408);response to abiotic stimulus(GO:0009628);cellular process(GO:0009987);cellular component organization(GO:0016043);macromolecule localization(GO:0033036);polysaccharide localization(GO:0033037);cell wall modification(GO:0042545);external encapsulating structure or…	pattern binding(GO:0001871);(1->3)-beta-D-glucan binding(GO:0001872);molecular_function(GO:0003674);binding(GO:0005488);carbohydrate binding(GO:0030246);polysaccharide binding(GO:0030247)	cellular_component(GO:0005575);cell wall(GO:0005618);cell(GO:0005623);plasma membrane(GO:0005886);cell-cell junction(GO:0005911);plant-type cell wall(GO:0009505);plasmodesma(GO:0009506);membrane(GO:0016020);cell junction(GO:0030054);external encapsulating structure(GO:0030312);intrinsic component of membrane(GO:0031224);anchored component of membrane(GO:0031225);intrinsic component of plasma memb…
PB.10282.1	1184	613	NA	NA	NA	NA	hypothetical protein SEVIR_9G045000v2; uncharacterized protein LOC101772123	NA	PF03080;PF14365	Neprosin;Neprosin activation peptide	S	Function unknown	NA	NA	NA	NA	NA	NA
PB.10283.1	1088	616	NA	NA	NA	NA	abscisic acid receptor PYL3-like isoform X1	Abscisic acid receptor PYL3	PF10604	Polyketide cyclase / dehydrase and lipid transport	S	Function unknown	K14496	ko04016,ko04075,map04016,map04075	Polyketide cyclase / dehydrase and lipid transport	response to acid chemical(GO:0001101);response to stress(GO:0006950);cell communication(GO:0007154);signal transduction(GO:0007165);multicellular organism development(GO:0007275);biological_process(GO:0008150);response to temperature stimulus(GO:0009266);response to cold(GO:0009409);response to water deprivation(GO:0009414);response to water(GO:0009415);response to abiotic stimulus(GO:0009628);re…	molecular_function(GO:0003674);enzyme inhibitor activity(GO:0004857);protein phosphatase inhibitor activity(GO:0004864);binding(GO:0005488);lipid binding(GO:0008289);abscisic acid binding(GO:0010427);phosphatase regulator activity(GO:0019208);phosphatase inhibitor activity(GO:0019212);isoprenoid binding(GO:0019840);protein phosphatase regulator activity(GO:0019888);enzyme regulator activity(GO:00…	cellular_component(GO:0005575);intracellular(GO:0005622);cell(GO:0005623);nucleus(GO:0005634);cytoplasm(GO:0005737);cytosol(GO:0005829);organelle(GO:0043226);membrane-bounded organelle(GO:0043227);intracellular organelle(GO:0043229);intracellular membrane-bounded organelle(GO:0043231);intracellular part(GO:0044424);cytoplasmic part(GO:0044444);cell part(GO:0044464)
PB.10284.1	1123	549	NA	NA	NA	NA	Crystal structure of the chloroplast chorismate mutase from Zea mays	Chorismate mutase 1, chloroplastic	NA	NA	E	Amino acid transport and metabolism	K01850	ko00400,ko01100,ko01110,ko01130,ko01230,map00400,map01100,map01110,map01130,map01230	chorismate mutase(CM1)	tryptophan biosynthetic process(GO:0000162);organic acid metabolic process(GO:0006082);cellular amino acid metabolic process(GO:0006520);tryptophan metabolic process(GO:0006568);cellular biogenic amine metabolic process(GO:0006576);indolalkylamine metabolic process(GO:0006586);cellular aromatic compound metabolic process(GO:0006725);nitrogen compound metabolic process(GO:0006807);response to stre…	molecular_function(GO:0003674);catalytic activity(GO:0003824);chorismate mutase activity(GO:0004106);isomerase activity(GO:0016853);intramolecular transferase activity(GO:0016866)	NA
PB.10285.1	1146	640	NA	NA	NA	NA	clathrin light chain 1-like; hypothetical protein GQ55_7G333400	Clathrin light chain 1	PF01086	Clathrin light chain	U	Intracellular trafficking, secretion, and vesicular transport	NA	NA	NA	transport(GO:0006810);endocytosis(GO:0006897);receptor-mediated endocytosis(GO:0006898);biological_process(GO:0008150);vesicle-mediated transport(GO:0016192);localization(GO:0051179);establishment of localization(GO:0051234);clathrin-dependent endocytosis(GO:0072583);import into cell(GO:0098657)	NA	cellular_component(GO:0005575);intracellular(GO:0005622);cell(GO:0005623);cytoplasm(GO:0005737);cytosol(GO:0005829);plasma membrane(GO:0005886);membrane(GO:0016020);intracellular part(GO:0044424);cytoplasmic part(GO:0044444);cell part(GO:0044464);cell periphery(GO:0071944)
PB.10286.1	1132	584	NA	NA	NA	NA	endo-1,3;1,4-beta-D-glucanase-like; hypothetical protein HU200_024595	Carboxymethylenebutenolidase homolog	PF01738	Dienelactone hydrolase family	Q	Secondary metabolites biosynthesis, transport and catabolism	K01061	ko00361,ko00364,ko00623,ko01100,ko01110,ko01120,ko01130,map00361,map00364,map00623,map01100,map01110,map01120,map01130	Dienelactone hydrolase family	NA	NA	NA
PB.10287.1	1132	682	NA	NA	NA	bHLH	transcription factor bHLH35-like isoform X1	Transcription factor BHLH6	PF00010	Helix-loop-helix DNA-binding domain	K	Transcription	NA	NA	NA	NA	NA	NA
PB.10288.1	1126	686	NA	NA	NA	NA	NA	NA	NA	NA	NA	NA	NA	NA	NA	NA	NA	NA
PB.10289.1	1135	603	NA	NA	NA	NA	serine/arginine-rich splicing factor SR45a isoform X1; hypothetical protein EJB05_40944, partial	Transformer-2 protein homolog beta	PF00076	RNA recognition motif. (a.k.a. RRM, RBD, or RNP domain)	A	RNA processing and modification	K12897	ko03040,map03040	RNA recognition motif	NA	NA	NA
PB.1029.1	5625	2583	NA	NA	NA	NA	protein TSS	NA	NA	NA	S	Function unknown	K03255	NA	Translation initiation factor eIF3 subunit 135	NA	NA	NA
PB.10290.1	1124	532	NA	NA	NA	NA	mannose-P-dolichol utilization defect 1 protein homolog 2-like isoform X2	Mannose-P-dolichol utilization defect 1 protein homolog 2	PF04193;PF04193	PQ loop repeat;PQ loop repeat	S	Function unknown	K09660	NA	Repeated motif present between transmembrane helices in cystinosin, yeast ERS1p, mannose-P-dolichol utilization defect 1, and other hypothetical proteins.	NA	NA	NA
PB.10291.1	1125	678	NA	NA	NA	bHLH	transcription factor bHLH35-like isoform X1	Transcription factor BHLH6	PF00010	Helix-loop-helix DNA-binding domain	K	Transcription	NA	NA	NA	NA	NA	NA
PB.10292.1	1120	646	NA	NA	NA	NA	phosphatidylinositol transfer protein 3-like; hypothetical protein EJB05_03626, partial	NA	PF00650	CRAL/TRIO domain	I	Lipid transport and metabolism	NA	NA	NA	NA	NA	NA
PB.10293.1	6305	2873	NA	NA	NA	NA	NA	NA	NA	NA	NA	NA	NA	NA	NA	NA	NA	NA
PB.10294.1	1147	589	NA	NA	NA	NA	probable plastid-lipid-associated protein 13, chloroplastic isoform X1; hypothetical protein HU200_057919	Probable plastid-lipid-associated protein 9, chloroplastic	NA	NA	S	Function unknown	NA	NA	NA	NA	NA	NA
PB.10295.1	1100	637	NA	NA	NA	NA	Expansin-B3	Expansin-B3	PF01357;PF03330	Expansin C-terminal domain;Lytic transglycolase	S	Function unknown	NA	NA	NA	NA	NA	NA
PB.10296.1	1118	605	NA	NA	NA	NA	unnamed protein product; ferritin, partial	Ferritin-1, chloroplastic	PF00210	Ferritin-like domain	P	Inorganic ion transport and metabolism	K00522	ko04216,ko04217,ko04978,map04216,map04217,map04978	Stores iron in a soluble, non-toxic, readily available form. Important for iron homeostasis. Iron is taken up in the ferrous form and deposited as ferric hydroxides after oxidation(FER1)	reproduction(GO:0000003);transition metal ion transport(GO:0000041);response to reactive oxygen species(GO:0000302);response to acid chemical(GO:0001101);developmental process involved in reproduction(GO:0003006);transport(GO:0006810);ion transport(GO:0006811);cation transport(GO:0006812);iron ion transport(GO:0006826);response to stress(GO:0006950);response to oxidative stress(GO:0006979);multic…	molecular_function(GO:0003674);binding(GO:0005488);protein binding(GO:0005515);protein domain specific binding(GO:0019904)	cellular_component(GO:0005575);intracellular(GO:0005622);cell(GO:0005623);cytoplasm(GO:0005737);mitochondrion(GO:0005739);chloroplast(GO:0009507);plastid envelope(GO:0009526);plastid stroma(GO:0009532);chloroplast thylakoid(GO:0009534);chloroplast thylakoid membrane(GO:0009535);plastid(GO:0009536);chloroplast stroma(GO:0009570);thylakoid(GO:0009579);chloroplast envelope(GO:0009941);membrane(GO:00…
PB.10297.1	1152	580	NA	NA	NA	NA	uncharacterized protein LOC101771408 isoform X2	NA	PF00578	AhpC/TSA family	O	Posttranslational modification, protein turnover, chaperones	NA	NA	NA	NA	NA	NA
PB.10298.1	1132	618	NA	NA	NA	NA	ATP-dependent Clp protease proteolytic subunit 4, chloroplastic; hypothetical protein GQ55_9G379100	ATP-dependent Clp protease proteolytic subunit 4, chloroplastic	PF00574	Clp protease	O	Posttranslational modification, protein turnover, chaperones	K01358	ko04112,ko04212,map04112,map04212	ATP-dependent Clp protease proteolytic subunit	organelle organization(GO:0006996);biological_process(GO:0008150);plastid organization(GO:0009657);chloroplast organization(GO:0009658);cellular process(GO:0009987);cellular component organization(GO:0016043);regulation of development, heterochronic(GO:0040034);regulation of timing of meristematic phase transition(GO:0048506);regulation of meristem development(GO:0048509);regulation of timing of …	NA	cellular_component(GO:0005575);intracellular(GO:0005622);cell(GO:0005623);cytoplasm(GO:0005737);endopeptidase Clp complex(GO:0009368);chloroplast(GO:0009507);plastid envelope(GO:0009526);plastid stroma(GO:0009532);chloroplast thylakoid(GO:0009534);chloroplast thylakoid membrane(GO:0009535);plastid(GO:0009536);chloroplast stroma(GO:0009570);thylakoid(GO:0009579);chloroplastic endopeptidase Clp com…
PB.10299.1	1121	694	NA	NA	NA	NA	hypothetical protein C2845_PM08G25340; uncharacterized protein LOC117857310	NA	PF04720	PDDEXK-like family of unknown function	S	Function unknown	NA	NA	NA	NA	NA	NA
PB.103.1	1350	822	NA	NA	NA	HD-ZIP	homeobox-leucine zipper protein HOX2-like; hypothetical protein EJB05_46387	Homeobox-leucine zipper protein HOX2	NA	NA	K	Transcription	NA	NA	NA	NA	NA	NA
PB.1030.1	5625	2477	NA	NA	NA	NA	protein TSS	Protein TSS	PF13424;PF13424;PF12807	Tetratricopeptide repeat;Tetratricopeptide repeat;Translation initiation factor eIF3 subunit 135	S	Function unknown	K03255	NA	Translation initiation factor eIF3 subunit 135	NA	NA	NA
PB.10300.1	1116	602	NA	NA	NA	NA	Tetrapyrrole-binding protein, chloroplastic; hypothetical protein EJB05_50846, partial	Uncharacterized protein ycf53	PF05419	GUN4-like	S	Function unknown	NA	NA	NA	cell communication(GO:0007154);signal transduction(GO:0007165);biological_process(GO:0008150);cellular process(GO:0009987);chloroplast-nucleus signaling pathway(GO:0010019);signaling(GO:0023052);regulation of biological process(GO:0050789);regulation of cellular process(GO:0050794);response to stimulus(GO:0050896);cellular response to stimulus(GO:0051716);biological regulation(GO:0065007)	molecular_function(GO:0003674);binding(GO:0005488);protein binding(GO:0005515);enzyme binding(GO:0019899);tetrapyrrole binding(GO:0046906);organic cyclic compound binding(GO:0097159);heterocyclic compound binding(GO:1901363)	cellular_component(GO:0005575);intracellular(GO:0005622);cell(GO:0005623);cytoplasm(GO:0005737);chloroplast(GO:0009507);plastid(GO:0009536);organelle(GO:0043226);membrane-bounded organelle(GO:0043227);intracellular organelle(GO:0043229);intracellular membrane-bounded organelle(GO:0043231);intracellular part(GO:0044424);cytoplasmic part(GO:0044444);cell part(GO:0044464)
PB.10301.1	486	189	NA	NA	NA	NA	NADH-plastoquinone oxidoreductase subunit 3	NAD(P)H-quinone oxidoreductase subunit 3, chloroplastic	PF00507	NADH-ubiquinone/plastoquinone oxidoreductase, chain 3	C	Energy production and conversion	K05574	ko00190,ko01100,map00190,map01100	NDH shuttles electrons from NAD(P)H plastoquinone, via FMN and iron-sulfur (Fe-S) centers, to quinones in the photosynthetic chain and possibly in a chloroplast respiratory chain. The immediate electron acceptor for the enzyme in this species is believed to be plastoquinone. Couples the redox reaction to proton translocation, and thus conserves the redox energy in a proton gradient(ndhC)	NA	NA	cellular_component(GO:0005575);intracellular(GO:0005622);cell(GO:0005623);cytoplasm(GO:0005737);chloroplast(GO:0009507);plastid(GO:0009536);organelle(GO:0043226);membrane-bounded organelle(GO:0043227);intracellular organelle(GO:0043229);intracellular membrane-bounded organelle(GO:0043231);intracellular part(GO:0044424);cytoplasmic part(GO:0044444);cell part(GO:0044464)
PB.10302.1	1117	736	NA	NA	NA	NA	NA	NA	NA	NA	NA	NA	NA	NA	NA	NA	NA	NA
PB.10303.1	1118	599	NA	NA	NA	NA	protein TIFY 10a	Protein TIFY 10a	PF06200;PF09425	tify domain;Jas motif	S	Function unknown	K13464	ko04075,map04075	tify domain	reproduction(GO:0000003);response to acid chemical(GO:0001101);developmental process involved in reproduction(GO:0003006);response to stress(GO:0006950);defense response(GO:0006952);cell communication(GO:0007154);signal transduction(GO:0007165);multicellular organism development(GO:0007275);biological_process(GO:0008150);pollen development(GO:0009555);response to external stimulus(GO:0009605);res…	NA	cellular_component(GO:0005575);intracellular(GO:0005622);cell(GO:0005623);nucleus(GO:0005634);organelle(GO:0043226);membrane-bounded organelle(GO:0043227);intracellular organelle(GO:0043229);intracellular membrane-bounded organelle(GO:0043231);intracellular part(GO:0044424);cell part(GO:0044464)
PB.10304.1	1171	582	NA	NA	NA	NA	probable pyridoxal 5&apos;-phosphate synthase subunit PDX2; hypothetical protein EJB05_25370, partial	Probable pyridoxal 5&apos;-phosphate synthase subunit PDX2	PF01174	SNO glutamine amidotransferase family	H	Coenzyme transport and metabolism	K08681	ko00750,map00750	SNO glutamine amidotransferase family	vitamin metabolic process(GO:0006766);water-soluble vitamin metabolic process(GO:0006767);nitrogen compound metabolic process(GO:0006807);biological_process(GO:0008150);metabolic process(GO:0008152);biosynthetic process(GO:0009058);vitamin biosynthetic process(GO:0009110);cellular process(GO:0009987);drug metabolic process(GO:0017144);heterocycle biosynthetic process(GO:0018130);cellular nitrogen…	molecular_function(GO:0003674);catalytic activity(GO:0003824);glutaminase activity(GO:0004359);binding(GO:0005488);protein binding(GO:0005515);hydrolase activity(GO:0016787);hydrolase activity, acting on carbon-nitrogen (but not peptide) bonds(GO:0016810);hydrolase activity, acting on carbon-nitrogen (but not peptide) bonds, in linear amides(GO:0016811);protein heterodimerization activity(GO:0046…	cellular_component(GO:0005575);intracellular(GO:0005622);cell(GO:0005623);cytoplasm(GO:0005737);cytosol(GO:0005829);intracellular part(GO:0044424);cytoplasmic part(GO:0044444);cell part(GO:0044464)
PB.10305.1	1117	581	NA	NA	NA	NA	vesicle-associated membrane protein 727-like; hypothetical protein C2845_PM13G25810	Vesicle-associated membrane protein 727	PF13774;PF00957	Regulated-SNARE-like domain;Synaptobrevin	U	Intracellular trafficking, secretion, and vesicular transport	K08511	NA	Belongs to the synaptobrevin family	protein targeting(GO:0006605);protein targeting to vacuole(GO:0006623);transport(GO:0006810);intracellular protein transport(GO:0006886);organelle organization(GO:0006996);vacuole organization(GO:0007033);vacuolar transport(GO:0007034);protein localization(GO:0008104);biological_process(GO:0008150);cellular process(GO:0009987);protein transport(GO:0015031);peptide transport(GO:0015833);cellular c…	NA	cellular_component(GO:0005575);intracellular(GO:0005622);cell(GO:0005623);cytoplasm(GO:0005737);endosome(GO:0005768);endomembrane system(GO:0012505);membrane(GO:0016020);SNARE complex(GO:0031201);cytoplasmic vesicle(GO:0031410);vesicle(GO:0031982);protein-containing complex(GO:0032991);CORVET complex(GO:0033263);organelle(GO:0043226);membrane-bounded organelle(GO:0043227);intracellular organelle(…
PB.10306.1	1135	592	NA	NA	NA	NA	fasciclin-like arabinogalactan protein 7	Fasciclin-like arabinogalactan protein 7	PF02469	Fasciclin domain	S	Function unknown	NA	NA	NA	NA	NA	cellular_component(GO:0005575);cell(GO:0005623);plasma membrane(GO:0005886);membrane(GO:0016020);intrinsic component of membrane(GO:0031224);anchored component of membrane(GO:0031225);intrinsic component of plasma membrane(GO:0031226);membrane part(GO:0044425);plasma membrane part(GO:0044459);cell part(GO:0044464);anchored component of plasma membrane(GO:0046658);cell periphery(GO:0071944)
PB.10307.1	1136	581	NA	NA	NA	NA	MKI67 FHA domain-interacting nucleolar phosphoprotein; hypothetical protein EJB05_57530	MKI67 FHA domain-interacting nucleolar phosphoprotein-like	PF00076	RNA recognition motif. (a.k.a. RRM, RBD, or RNP domain)	A	RNA processing and modification	K14838	NA	MKI67 FHA domain-interacting nucleolar phosphoprotein-like protein	NA	NA	NA
PB.10308.1	1108	559	NA	NA	NA	NA	protein IN2-1 homolog B isoform X2; unnamed protein product	Glutathione S-transferase L3	PF13417;PF13410	Glutathione S-transferase, N-terminal domain;Glutathione S-transferase, C-terminal domain	O	Posttranslational modification, protein turnover, chaperones	K00799	ko00480,ko00980,ko00982,ko00983,ko01524,ko05200,ko05204,ko05225,ko05418,map00480,map00980,map00982,map00983,map01524,map05200,map05204,map05225,map05418	Glutathione S-transferase, C-terminal domain(GSTL1)	NA	NA	NA
PB.10309.1	1106	637	NA	NA	NA	NA	psbP domain-containing protein 3, chloroplastic; hypothetical protein EJB05_55499	NA	PF01789	PsbP	S	Function unknown	NA	NA	NA	NA	NA	cellular_component(GO:0005575);intracellular(GO:0005622);cell(GO:0005623);cytoplasm(GO:0005737);chloroplast(GO:0009507);chloroplast thylakoid(GO:0009534);chloroplast thylakoid membrane(GO:0009535);plastid(GO:0009536);thylakoid(GO:0009579);membrane(GO:0016020);plastid thylakoid(GO:0031976);thylakoid lumen(GO:0031977);organelle subcompartment(GO:0031984);photosynthetic membrane(GO:0034357);thylakoi…
PB.1031.1	6349	3094	NA	NA	NA	NA	unnamed protein product	NA	NA	NA	S	Function unknown	K03255	NA	Translation initiation factor eIF3 subunit 135	NA	NA	NA
PB.10310.1	1116	647	NA	NA	NA	NA	proteasome subunit alpha type-1; hypothetical protein GQ55_1G027500	Proteasome subunit alpha type-1	PF10584;PF00227	Proteasome subunit A N-terminal signature;Proteasome subunit	O	Posttranslational modification, protein turnover, chaperones	K00611;K02725	ko00220,ko01100,ko01110,ko01130,ko01230,ko03050,map00220,map01100,map01110,map01130,map01230,map03050;ko00220,ko01100,ko01110,ko01130,ko01230,ko03050,map00220,map01100,map01110,map01130,map01230,map03050	The proteasome is a multicatalytic proteinase complex which is characterized by its ability to cleave peptides with Arg, Phe, Tyr, Leu, and Glu adjacent to the leaving group at neutral or slightly basic pH(PAF1);The proteasome is a multicatalytic proteinase complex which is characterized by its ability to cleave peptides with Arg, Phe, Tyr, Leu, and Glu adjacent to the leaving group at neutral or…	biological_process(GO:0008150);response to chemical(GO:0042221);response to arsenic-containing substance(GO:0046685);response to stimulus(GO:0050896)	NA	proteasome complex(GO:0000502);cellular_component(GO:0005575);intracellular(GO:0005622);cell(GO:0005623);cytoplasm(GO:0005737);cytosol(GO:0005829);plasma membrane(GO:0005886);cell-cell junction(GO:0005911);plasmodesma(GO:0009506);membrane(GO:0016020);cell junction(GO:0030054);protein-containing complex(GO:0032991);intracellular part(GO:0044424);cytoplasmic part(GO:0044444);cell part(GO:0044464);s…
PB.10311.1	1106	611	NA	NA	NA	NA	soluble inorganic pyrophosphatase 6, chloroplastic	Soluble inorganic pyrophosphatase 6, chloroplastic	PF00719	Inorganic pyrophosphatase	C	Energy production and conversion	K01507	ko00190,map00190	Inorganic pyrophosphatase	NA	molecular_function(GO:0003674);catalytic activity(GO:0003824);inorganic diphosphatase activity(GO:0004427);pyrophosphatase activity(GO:0016462);hydrolase activity(GO:0016787);hydrolase activity, acting on acid anhydrides(GO:0016817);hydrolase activity, acting on acid anhydrides, in phosphorus-containing anhydrides(GO:0016818)	cellular_component(GO:0005575);intracellular(GO:0005622);cell(GO:0005623);cytoplasm(GO:0005737);chloroplast(GO:0009507);plastid(GO:0009536);organelle(GO:0043226);membrane-bounded organelle(GO:0043227);intracellular organelle(GO:0043229);intracellular membrane-bounded organelle(GO:0043231);intracellular part(GO:0044424);cytoplasmic part(GO:0044444);cell part(GO:0044464)
PB.10312.1	1106	583	NA	NA	NA	NA	NA	NA	NA	NA	NA	NA	NA	NA	NA	NA	NA	NA
PB.10313.1	1102	539	NA	NA	NA	NA	uncharacterized protein LOC112874431; hypothetical protein BAE44_0011450	NA	PF06979	Assembly, mitochondrial proton-transport ATP synth complex	S	Function unknown	K17966	NA	Assembly, mitochondrial proton-transport ATP synth complex	NA	NA	NA
PB.10314.1	1090	707	NA	NA	NA	NA	hypothetical protein HU200_063196; E3 ubiquitin-protein ligase RHA1B-like	E3 ubiquitin-protein ligase RHA1B	PF13639	Ring finger domain	O	Posttranslational modification, protein turnover, chaperones	K16281	NA	Anaphase-promoting complex subunit 11 RING-H2 finger(BRH1)	NA	NA	NA
PB.10315.1	1098	587	NA	NA	NA	NA	psbP-like protein 1, chloroplastic	NA	PF01789	PsbP	O	Posttranslational modification, protein turnover, chaperones	K02717	ko00195,ko01100,map00195,map01100	PsbP	NA	NA	cellular_component(GO:0005575);intracellular(GO:0005622);cell(GO:0005623);cytoplasm(GO:0005737);chloroplast(GO:0009507);plastid(GO:0009536);thylakoid(GO:0009579);thylakoid lumen(GO:0031977);organelle(GO:0043226);membrane-bounded organelle(GO:0043227);intracellular organelle(GO:0043229);intracellular membrane-bounded organelle(GO:0043231);intracellular part(GO:0044424);thylakoid part(GO:0044436);c…
PB.10316.1	1102	585	NA	NA	NA	MIKC_MADS	MADS1; MADS-box transcription factor 50 isoform X2	MADS-box protein SOC1; MADS-box transcription factor 56	PF00319;PF01486	SRF-type transcription factor (DNA-binding and dimerisation domain);K-box region	K	Transcription	K09260	ko04013,ko04022,ko04371,ko05418,map04013,map04022,map04371,map05418	K-box region	NA	NA	NA
PB.10317.1	1097	654	NA	NA	NA	NA	hypothetical protein GQ55_9G593300; ylmG homolog protein 2, chloroplastic	YlmG homolog protein 2, chloroplastic	NA	NA	S	Function unknown	K02221	NA	YGGT family	NA	NA	NA
PB.10318.1	1096	698	NA	NA	NA	NA	REF/SRPP-like protein OsI_017815; hypothetical protein GQ55_3G114600	REF/SRPP-like protein Os05g0151300/LOC_Os05g05940	NA	NA	S	Function unknown	NA	NA	NA	organelle organization(GO:0006996);biological_process(GO:0008150);cellular process(GO:0009987);lipid localization(GO:0010876);cellular component organization(GO:0016043);lipid storage(GO:0019915);developmental process(GO:0032502);macromolecule localization(GO:0033036);lipid droplet organization(GO:0034389);growth(GO:0040007);regulation of growth(GO:0040008);positive regulation of growth(GO:004592…	NA	cellular_component(GO:0005575);intracellular(GO:0005622);cell(GO:0005623);cytoplasm(GO:0005737);vacuole(GO:0005773);lipid droplet(GO:0005811);organelle(GO:0043226);membrane-bounded organelle(GO:0043227);non-membrane-bounded organelle(GO:0043228);intracellular organelle(GO:0043229);intracellular membrane-bounded organelle(GO:0043231);intracellular non-membrane-bounded organelle(GO:0043232);intrace…
PB.10319.1	1095	565	NA	NA	NA	NA	protein Iojap, chloroplastic; hypothetical protein EJB05_43577	Ribosomal silencing factor RsfS	PF02410	Ribosomal silencing factor during starvation	S	Function unknown	NA	NA	NA	NA	NA	cellular_component(GO:0005575);intracellular(GO:0005622);cell(GO:0005623);cytoplasm(GO:0005737);chloroplast(GO:0009507);plastid(GO:0009536);organelle(GO:0043226);membrane-bounded organelle(GO:0043227);intracellular organelle(GO:0043229);intracellular membrane-bounded organelle(GO:0043231);intracellular part(GO:0044424);cytoplasmic part(GO:0044444);cell part(GO:0044464)
PB.1032.1	5624	2592	NA	NA	NA	NA	protein TSS	Protein TSS	PF12807;PF13424;PF13424;PF15044	Translation initiation factor eIF3 subunit 135;Tetratricopeptide repeat;Tetratricopeptide repeat;Mitochondrial function, CLU-N-term	S	Function unknown	K03255	NA	Translation initiation factor eIF3 subunit 135	NA	NA	NA
PB.10320.1	1097	650	NA	NA	NA	NA	uncharacterized protein LOC120708835; hypothetical protein EJB05_18265	NA	PF00582	Universal stress protein family	S	Function unknown	NA	NA	NA	NA	NA	NA
PB.10321.1	1097	587	NA	NA	NA	NA	uncharacterized protein LOC101782420 isoform X2; hypothetical protein EJB05_06347	NA	PF13266	Protein of unknown function (DUF4057)	S	Function unknown	NA	NA	NA	NA	NA	NA
PB.10322.1	1111	578	NA	NA	NA	NA	uncharacterized metal-dependent hydrolase YcfH isoform X8	3&apos;-5&apos; ssDNA/RNA exonuclease TatD; Uncharacterized metal-dependent hydrolase YabD	PF01026	TatD related DNase	L	Replication, recombination and repair	K03424	NA	TatD related DNase	NA	NA	NA
PB.10323.1	1095	591	NA	NA	NA	NA	NEP1-interacting protein-like 2	RING-H2 finger protein ATL2; E3 ubiquitin-protein ligase AIP2	PF13639	Ring finger domain	O	Posttranslational modification, protein turnover, chaperones	K19041	NA	RING-like zinc finger	biological_process(GO:0008150);response to organic substance(GO:0010033);response to chitin(GO:0010200);response to organonitrogen compound(GO:0010243);response to chemical(GO:0042221);response to drug(GO:0042493);response to stimulus(GO:0050896);response to nitrogen compound(GO:1901698);response to oxygen-containing compound(GO:1901700)	NA	NA
PB.10324.1	1113	660	NA	NA	NA	NA	PsbP domain-containing protein 6, chloroplastic; hypothetical protein SEVIR_5G357401v2	NA	PF01789	PsbP	S	Function unknown	NA	NA	NA	NA	NA	cellular_component(GO:0005575);intracellular(GO:0005622);cell(GO:0005623);cytoplasm(GO:0005737);chloroplast(GO:0009507);plastid stroma(GO:0009532);chloroplast thylakoid(GO:0009534);plastid(GO:0009536);chloroplast stroma(GO:0009570);thylakoid(GO:0009579);plastid thylakoid(GO:0031976);thylakoid lumen(GO:0031977);organelle subcompartment(GO:0031984);organelle(GO:0043226);membrane-bounded organelle(G…
PB.10325.1	1118	526	NA	NA	NA	NA	probable ATP synthase 24 kDa subunit, mitochondrial	NA	NA	NA	S	Function unknown	NA	NA	NA	multicellular organism development(GO:0007275);biological_process(GO:0008150);pollen development(GO:0009555);multicellular organismal process(GO:0032501);developmental process(GO:0032502);gametophyte development(GO:0048229);anatomical structure development(GO:0048856)	molecular_function(GO:0003674);binding(GO:0005488);copper ion binding(GO:0005507);zinc ion binding(GO:0008270);ion binding(GO:0043167);cation binding(GO:0043169);metal ion binding(GO:0046872);transition metal ion binding(GO:0046914);cobalt ion binding(GO:0050897)	cellular_component(GO:0005575);intracellular(GO:0005622);cell(GO:0005623);nucleus(GO:0005634);nucleolus(GO:0005730);cytoplasm(GO:0005737);mitochondrion(GO:0005739);mitochondrial envelope(GO:0005740);mitochondrial inner membrane(GO:0005743);mitochondrial proton-transporting ATP synthase complex(GO:0005753);chloroplast(GO:0009507);plastid(GO:0009536);membrane(GO:0016020);proton-transporting two-sec…
PB.10326.1	1115	552	NA	NA	NA	NA	vacuolar protein sorting-associated protein 60.1	Charged multivesicular body protein 5	PF03357	Snf7	U	Intracellular trafficking, secretion, and vesicular transport	K12198	ko04144,ko04217,map04144,map04217	Belongs to the SNF7 family	NA	NA	cellular_component(GO:0005575);intracellular(GO:0005622);cell(GO:0005623);cytoplasm(GO:0005737);endosome(GO:0005768);late endosome(GO:0005770);multivesicular body(GO:0005771);endomembrane system(GO:0012505);cytoplasmic vesicle(GO:0031410);vesicle(GO:0031982);organelle(GO:0043226);membrane-bounded organelle(GO:0043227);intracellular organelle(GO:0043229);intracellular part(GO:0044424);cytoplasmic …
PB.10327.1	1093	716	NA	NA	NA	NA	auxin-induced in root cultures protein 12; hypothetical protein CFC21_102543	Cytochrome b561 and DOMON domain-containing protein At3g25290	PF04526	Protein of unknown function (DUF568)	T	Signal transduction mechanisms	NA	NA	NA	NA	NA	NA
PB.10328.1	1064	583	NA	NA	NA	NA	transcription factor bHLH153-like; hypothetical protein C2845_PM15G12790	Transcription factor bHLH153	NA	NA	K	Transcription	NA	NA	NA	response to acid chemical(GO:0001101);biological_process(GO:0008150);response to endogenous stimulus(GO:0009719);response to hormone(GO:0009725);response to gibberellin(GO:0009739);response to organic substance(GO:0010033);response to lipid(GO:0033993);response to chemical(GO:0042221);response to stimulus(GO:0050896);response to oxygen-containing compound(GO:1901700)	NA	NA
PB.10329.1	1089	641	NA	NA	NA	NA	Xyloglucan endotransglycosylase/hydrolase protein 8	Xyloglucan endotransglycosylase/hydrolase protein 8	NA	NA	G	Carbohydrate transport and metabolism	K08235	NA	Catalyzes xyloglucan endohydrolysis (XEH) and or endotransglycosylation (XET). Cleaves and religates xyloglucan polymers, an essential constituent of the primary cell wall, and thereby participates in cell wall construction of growing tissues	NA	NA	NA
PB.1033.1	1821	973	NA	NA	NA	NA	uncharacterized protein C2845_PM06G18470; hypothetical protein GQ55_3G230000	NA	NA	NA	NA	NA	NA	NA	NA	NA	NA	NA
PB.10330.1	1089	678	NA	NA	NA	NAC	NAC domain-containing protein 83	NAC transcription factor NAM-1; NAC domain-containing protein 83	NA	NA	K	Transcription	NA	NA	NA	NA	NA	NA
PB.10331.1	1101	659	NA	NA	NA	NA	Uncharacterized protein BAE44_0008015; hypothetical protein SETIT_2G419500v2	Glutaredoxin domain-containing cysteine-rich protein CG12206; Uncharacterized protein At5g39865	PF00462	Glutaredoxin	O	Posttranslational modification, protein turnover, chaperones	NA	NA	NA	NA	NA	cellular_component(GO:0005575);cell(GO:0005623);plasma membrane(GO:0005886);membrane(GO:0016020);cell part(GO:0044464);cell periphery(GO:0071944)
PB.10332.1	1108	593	NA	NA	NA	NA	NA	NA	NA	NA	NA	NA	NA	NA	NA	NA	NA	NA
PB.10333.1	1085	644	NA	NA	NA	NA	50S ribosomal protein L5, chloroplastic	50S ribosomal protein L5, chloroplastic	NA	NA	J	Translation, ribosomal structure and biogenesis	K02931	ko03010,map03010	Ribosomal protein L5	biological_process(GO:0008150);response to endogenous stimulus(GO:0009719);response to hormone(GO:0009725);response to cytokinin(GO:0009735);response to organic substance(GO:0010033);response to chemical(GO:0042221);response to stimulus(GO:0050896)	NA	cellular_component(GO:0005575);intracellular(GO:0005622);cell(GO:0005623);cytoplasm(GO:0005737);cytosol(GO:0005829);ribosome(GO:0005840);chloroplast(GO:0009507);plastid envelope(GO:0009526);plastid stroma(GO:0009532);plastid(GO:0009536);chloroplast stroma(GO:0009570);chloroplast envelope(GO:0009941);membrane(GO:0016020);cytosolic ribosome(GO:0022626);organelle envelope(GO:0031967);envelope(GO:003…
PB.10334.1	1089	496	NA	NA	NA	G2-like	hypothetical protein GQ55_3G222500; myb family transcription factor PHL7	Myb family transcription factor PHL7	PF14379;PF00249	MYB-CC type transfactor, LHEQLE motif;Myb-like DNA-binding domain	K	Transcription	NA	NA	NA	NA	NA	NA
PB.10335.1	1095	623	NA	NA	NA	NA	hypothetical protein BAE44_0013072; uncharacterized protein LOC112897238 isoform X1	NA	NA	NA	NA	NA	NA	NA	NA	NA	NA	NA
PB.10336.1	1085	711	NA	NA	NA	NA	hypothetical protein HU200_063196; E3 ubiquitin-protein ligase RHA1B-like	Probable E3 ubiquitin-protein ligase RHA1A; RING-H2 finger protein ATL40	NA	NA	O	Posttranslational modification, protein turnover, chaperones	K16281	NA	Anaphase-promoting complex subunit 11 RING-H2 finger(BRH1)	NA	NA	NA
PB.10337.1	1083	680	NA	NA	NA	NA	hypothetical protein BAE44_0022621	NA	NA	NA	NA	NA	NA	NA	NA	NA	NA	NA
PB.10338.1	1078	656	NA	NA	NA	NA	probable CCR4-associated factor 1 homolog 11; hypothetical protein GQ55_7G338300	CCR4-NOT transcription complex subunit 7; Probable CCR4-associated factor 1 homolog 11	PF04857	CAF1 family ribonuclease	A	RNA processing and modification	K12581	ko03018,map03018	CAF1 family ribonuclease	nuclear-transcribed mRNA catabolic process, deadenylation-dependent decay(GO:0000288);nuclear-transcribed mRNA poly(A) tail shortening(GO:0000289);nuclear-transcribed mRNA catabolic process(GO:0000956);defense response to insect(GO:0002213);nucleobase-containing compound metabolic process(GO:0006139);RNA catabolic process(GO:0006401);mRNA catabolic process(GO:0006402);cellular aromatic compound m…	molecular_function(GO:0003674);catalytic activity(GO:0003824);nuclease activity(GO:0004518);exonuclease activity(GO:0004527);3'-5' exonuclease activity(GO:0008408);hydrolase activity(GO:0016787);hydrolase activity, acting on ester bonds(GO:0016788)	NA
PB.10339.1	1087	547	NA	NA	NA	NA	uncharacterized protein LOC120700638; hypothetical protein PVAP13_3KG306900	Uncharacterized protein ycf23	PF04481	Protein of unknown function (DUF561)	I	Lipid transport and metabolism	NA	NA	NA	NA	NA	NA
PB.1034.1	3240	1482	NA	NA	NA	NA	U1 small nuclear ribonucleoprotein 70 kDa	NA	PF00076	RNA recognition motif. (a.k.a. RRM, RBD, or RNP domain)	A	RNA processing and modification	K11093	ko03040,map03040	U1 small nuclear ribonucleoprotein of 70kDa MW N terminal	RNA splicing, via transesterification reactions(GO:0000375);RNA splicing, via transesterification reactions with bulged adenosine as nucleophile(GO:0000377);mRNA splicing, via spliceosome(GO:0000398);nucleobase-containing compound metabolic process(GO:0006139);RNA processing(GO:0006396);mRNA processing(GO:0006397);cellular aromatic compound metabolic process(GO:0006725);nitrogen compound metaboli…	NA	cellular_component(GO:0005575);intracellular(GO:0005622);cell(GO:0005623);nucleus(GO:0005634);organelle(GO:0043226);membrane-bounded organelle(GO:0043227);intracellular organelle(GO:0043229);intracellular membrane-bounded organelle(GO:0043231);intracellular part(GO:0044424);cell part(GO:0044464)
PB.1034.2	1781	946	NA	NA	NA	NA	U1 small nuclear ribonucleoprotein 70 kDa	U1 small nuclear ribonucleoprotein 70 kDa	PF00076;PF12220	RNA recognition motif. (a.k.a. RRM, RBD, or RNP domain);U1 small nuclear ribonucleoprotein of 70kDa MW N terminal	A	RNA processing and modification	K11093	ko03040,map03040	U1 small nuclear ribonucleoprotein of 70kDa MW N terminal	RNA splicing, via transesterification reactions(GO:0000375);RNA splicing, via transesterification reactions with bulged adenosine as nucleophile(GO:0000377);mRNA splicing, via spliceosome(GO:0000398);nucleobase-containing compound metabolic process(GO:0006139);RNA processing(GO:0006396);mRNA processing(GO:0006397);cellular aromatic compound metabolic process(GO:0006725);nitrogen compound metaboli…	NA	cellular_component(GO:0005575);intracellular(GO:0005622);cell(GO:0005623);nucleus(GO:0005634);organelle(GO:0043226);membrane-bounded organelle(GO:0043227);intracellular organelle(GO:0043229);intracellular membrane-bounded organelle(GO:0043231);intracellular part(GO:0044424);cell part(GO:0044464)
PB.10340.1	1090	513	NA	NA	NA	NA	proteasome subunit alpha type-2	Proteasome subunit alpha type-2	PF00227;PF10584	Proteasome subunit;Proteasome subunit A N-terminal signature	O	Posttranslational modification, protein turnover, chaperones	K02726	ko03050,map03050	The proteasome is a multicatalytic proteinase complex which is characterized by its ability to cleave peptides with Arg, Phe, Tyr, Leu, and Glu adjacent to the leaving group at neutral or slightly basic pH	NA	NA	NA
PB.10341.1	1082	506	NA	NA	NA	NA	ER lumen protein-retaining receptor-like; hypothetical protein EJB05_28008, partial	ER lumen protein-retaining receptor	PF00810	ER lumen protein retaining receptor	U	Intracellular trafficking, secretion, and vesicular transport	K10949	ko05110,map05110	ER lumen protein retaining receptor	NA	NA	NA
PB.10342.1	1079	602	NA	NA	NA	NA	3-oxoacyl-[acyl-carrier-protein] reductase FabG	3-oxoacyl-[acyl-carrier-protein] reductase, chloroplastic	PF13561	Enoyl-(Acyl carrier protein) reductase	Q	Secondary metabolites biosynthesis, transport and catabolism	NA	NA	NA	NA	NA	NA
PB.10343.1	1083	528	NA	NA	NA	NA	proteasome subunit beta type-4 isoform X1; hypothetical protein GQ55_2G320200	Proteasome subunit beta type-4	PF00227	Proteasome subunit	O	Posttranslational modification, protein turnover, chaperones	K02736	ko03050,map03050	The proteasome is a multicatalytic proteinase complex which is characterized by its ability to cleave peptides with Arg, Phe, Tyr, Leu, and Glu adjacent to the leaving group at neutral or slightly basic pH	response to stress(GO:0006950);response to osmotic stress(GO:0006970);biological_process(GO:0008150);response to abiotic stimulus(GO:0009628);response to salt stress(GO:0009651);response to inorganic substance(GO:0010035);response to metal ion(GO:0010038);response to chemical(GO:0042221);response to cadmium ion(GO:0046686);response to stimulus(GO:0050896)	NA	proteasome complex(GO:0000502);cellular_component(GO:0005575);intracellular(GO:0005622);cell(GO:0005623);cytoplasm(GO:0005737);cytosol(GO:0005829);ribosome(GO:0005840);cytosolic ribosome(GO:0022626);protein-containing complex(GO:0032991);organelle(GO:0043226);non-membrane-bounded organelle(GO:0043228);intracellular organelle(GO:0043229);intracellular non-membrane-bounded organelle(GO:0043232);int…
PB.10344.1	1102	727	NA	NA	NA	ERF	ethylene-responsive transcription factor ERF008-like; hypothetical protein PVAP13_7NG380200	Ethylene-responsive transcription factor ERF008	PF00847	AP2 domain	K	Transcription	K09286	NA	DNA-binding domain in plant proteins such as APETALA2 and EREBPs	response to acid chemical(GO:0001101);regulation of transcription, DNA-templated(GO:0006355);response to stress(GO:0006950);biological_process(GO:0008150);response to temperature stimulus(GO:0009266);response to cold(GO:0009409);response to water deprivation(GO:0009414);response to water(GO:0009415);response to abiotic stimulus(GO:0009628);regulation of biosynthetic process(GO:0009889);positive r…	NA	NA
PB.10345.1	1078	673	NA	NA	NA	NA	PLASMODESMATA CALLOSE-BINDING PROTEIN 2-like; hypothetical protein EJB05_36842	PLASMODESMATA CALLOSE-BINDING PROTEIN 2	NA	NA	S	Function unknown	NA	NA	NA	NA	NA	cellular_component(GO:0005575);cell(GO:0005623);plasma membrane(GO:0005886);cell-cell junction(GO:0005911);plasmodesma(GO:0009506);membrane(GO:0016020);cell junction(GO:0030054);cell part(GO:0044464);symplast(GO:0055044);cell periphery(GO:0071944)
PB.10346.1	1097	561	NA	NA	NA	NA	Salt stress root protein RS1	Salt stress root protein RS1	NA	NA	S	Function unknown	NA	NA	NA	microtubule cytoskeleton organization(GO:0000226);response to acid chemical(GO:0001101);regulation of cell growth(GO:0001558);response to molecule of bacterial origin(GO:0002237);cellular protein modification process(GO:0006464);protein lipidation(GO:0006497);N-terminal protein lipidation(GO:0006498);N-terminal protein myristoylation(GO:0006499);nitrogen compound metabolic process(GO:0006807);tra…	molecular_function(GO:0003674);binding(GO:0005488);copper ion binding(GO:0005507);calcium ion binding(GO:0005509);protein binding(GO:0005515);calmodulin binding(GO:0005516);phospholipid binding(GO:0005543);phosphatidylinositol-4,5-bisphosphate binding(GO:0005546);phosphatidylinositol-3,4,5-trisphosphate binding(GO:0005547);microtubule binding(GO:0008017);cytoskeletal protein binding(GO:0008092);l…	cellular_component(GO:0005575);intracellular(GO:0005622);cell(GO:0005623);cytoplasm(GO:0005737);vacuole(GO:0005773);cytoskeleton(GO:0005856);microtubule(GO:0005874);cytoplasmic microtubule(GO:0005881);plasma membrane(GO:0005886);cell-cell junction(GO:0005911);plasmodesma(GO:0009506);chloroplast(GO:0009507);plastid(GO:0009536);microtubule cytoskeleton(GO:0015630);membrane(GO:0016020);cell junction…
PB.10347.1	6251	2893	NA	NA	NA	NA	hypothetical protein	NA	PF14111	Domain of unknown function (DUF4283)	S	Function unknown	NA	NA	NA	NA	NA	NA
PB.10348.1	1066	569	NA	NA	NA	NA	bifunctional protein FolD 2; hypothetical protein BDA96_09G048800	Bifunctional protein FolD 2	PF00763;PF02882	Tetrahydrofolate dehydrogenase/cyclohydrolase, catalytic domain;Tetrahydrofolate dehydrogenase/cyclohydrolase, NAD(P)-binding domain	H	Coenzyme transport and metabolism	NA	NA	NA	organic acid metabolic process(GO:0006082);cellular modified amino acid metabolic process(GO:0006575);cellular aromatic compound metabolic process(GO:0006725);coenzyme metabolic process(GO:0006732);folic acid-containing compound metabolic process(GO:0006760);nitrogen compound metabolic process(GO:0006807);biological_process(GO:0008150);metabolic process(GO:0008152);cellular process(GO:0009987);re…	NA	cellular_component(GO:0005575);intracellular(GO:0005622);cell(GO:0005623);cytoplasm(GO:0005737);cytosol(GO:0005829);chloroplast(GO:0009507);plastid(GO:0009536);organelle(GO:0043226);membrane-bounded organelle(GO:0043227);intracellular organelle(GO:0043229);intracellular membrane-bounded organelle(GO:0043231);intracellular part(GO:0044424);cytoplasmic part(GO:0044444);cell part(GO:0044464)
PB.10349.1	1080	502	NA	NA	NA	NA	copper transport protein CCH	NA	NA	NA	NA	NA	K07213	ko04978,map04978	Heavy-metal-associated domain	NA	NA	NA
PB.10349.2	559	303	NA	NA	NA	NA	copper transport protein CCH	Heavy metal-associated isoprenylated plant protein 21	NA	NA	P	Inorganic ion transport and metabolism	K07213	ko04978,map04978	Heavy-metal-associated domain	NA	NA	NA
PB.1035.1	1809	887	NA	NA	NA	NA	ureide permease 2 isoform X1; hypothetical protein EJB05_01485	Ureide permease 1	PF07168	Ureide permease	S	Function unknown	NA	NA	NA	transport(GO:0006810);ion transport(GO:0006811);cation transport(GO:0006812);drug transmembrane transport(GO:0006855);purine nucleobase transport(GO:0006863);biological_process(GO:0008150);monovalent inorganic cation transport(GO:0015672);allantoin transport(GO:0015720);nucleobase transport(GO:0015851);pyrimidine nucleobase transport(GO:0015855);uracil transport(GO:0015857);drug transport(GO:0015…	molecular_function(GO:0003674);transporter activity(GO:0005215);allantoin:proton symporter activity(GO:0005274);purine nucleobase transmembrane transporter activity(GO:0005345);pyrimidine nucleobase transmembrane transporter activity(GO:0005350);cation transmembrane transporter activity(GO:0008324);ion transmembrane transporter activity(GO:0015075);monovalent inorganic cation transmembrane transp…	cellular_component(GO:0005575);intracellular(GO:0005622);cell(GO:0005623);cytoplasm(GO:0005737);plasma membrane(GO:0005886);chloroplast(GO:0009507);plastid(GO:0009536);membrane(GO:0016020);organelle(GO:0043226);membrane-bounded organelle(GO:0043227);intracellular organelle(GO:0043229);intracellular membrane-bounded organelle(GO:0043231);intracellular part(GO:0044424);cytoplasmic part(GO:0044444);…
PB.10350.1	1077	546	NA	NA	NA	NA	uncharacterized protein LOC101767518; hypothetical protein E2562_039471	NA	NA	NA	OU	Posttranslational modification, protein turnover, chaperones ;Intracellular trafficking, secretion, and vesicular transport	K09647	ko03060,map03060	Peptidase S24 S26A S26B S26C family protein	NA	NA	NA
PB.10351.1	1076	537	NA	NA	NA	NA	14-3-3-like protein	14-3-3-like protein GF14-C	PF00244	14-3-3 protein	O	Posttranslational modification, protein turnover, chaperones	K06630	ko04011,ko04110,ko04114,ko04151,ko04390,ko04391,ko04722,ko05169,ko05203,map04011,map04110,map04114,map04151,map04390,map04391,map04722,map05169,map05203	Belongs to the 14-3-3 family	NA	NA	NA
PB.10352.1	1081	509	NA	NA	NA	NA	uncharacterized protein LOC112886199; hypothetical protein EJB05_34490, partial	NA	PF00226	DnaJ domain	O	Posttranslational modification, protein turnover, chaperones	NA	NA	NA	NA	NA	NA
PB.10353.1	1081	518	NA	NA	NA	NA	rac-like GTP-binding protein 3	Rac-like GTP-binding protein 3	PF00071	Ras family	S	Function unknown	K04392	ko04010,ko04013,ko04014,ko04015,ko04024,ko04062,ko04071,ko04145,ko04151,ko04310,ko04360,ko04370,ko04380,ko04510,ko04520,ko04530,ko04620,ko04650,ko04662,ko04664,ko04666,ko04670,ko04722,ko04810,ko04932,ko04933,ko04972,ko05014,ko05100,ko05120,ko05131,ko05132,ko05167,ko05200,ko05203,ko05205,ko05210,ko05211,ko05212,ko05231,ko05416,ko05418,map04010,map04013,map04014,map04015,map04024,map04062,map04071,…	Belongs to the small GTPase superfamily. Rho family	biological_process(GO:0008150);plant-type cell wall organization(GO:0009664);regulation of abscisic acid-activated signaling pathway(GO:0009787);negative regulation of abscisic acid-activated signaling pathway(GO:0009788);regulation of signal transduction(GO:0009966);negative regulation of signal transduction(GO:0009968);cellular process(GO:0009987);regulation of cell communication(GO:0010646);ne…	molecular_function(GO:0003674);binding(GO:0005488);protein binding(GO:0005515);enzyme binding(GO:0019899);kinase binding(GO:0019900);protein kinase binding(GO:0019901);phosphatase binding(GO:0019902);protein phosphatase binding(GO:0019903)	cellular_component(GO:0005575);cell wall(GO:0005618);intracellular(GO:0005622);cell(GO:0005623);nucleus(GO:0005634);plasma membrane(GO:0005886);plant-type cell wall(GO:0009505);secondary cell wall(GO:0009531);membrane(GO:0016020);external encapsulating structure(GO:0030312);organelle(GO:0043226);membrane-bounded organelle(GO:0043227);intracellular organelle(GO:0043229);intracellular membrane-boun…
PB.10354.1	1078	483	NA	NA	NA	ERF	ethylene-responsive transcription factor-like protein At4g13040 isoform X2	NA	PF00847	AP2 domain	K	Transcription	NA	NA	NA	NA	NA	NA
PB.10355.1	1098	532	NA	NA	NA	NA	hypothetical protein EJB05_19705; ATP synthase subunit O, mitochondrial-like	ATP synthase subunit O, mitochondrial	PF00213	ATP synthase delta (OSCP) subunit	C	Energy production and conversion	K02137	ko00190,ko01100,ko04714,ko05010,ko05012,ko05016,map00190,map01100,map04714,map05010,map05012,map05016	ATP synthase delta (OSCP) subunit	NA	molecular_function(GO:0003674);binding(GO:0005488);zinc ion binding(GO:0008270);ion binding(GO:0043167);cation binding(GO:0043169);metal ion binding(GO:0046872);transition metal ion binding(GO:0046914);cobalt ion binding(GO:0050897)	cellular_component(GO:0005575);intracellular(GO:0005622);cell(GO:0005623);cytoplasm(GO:0005737);mitochondrion(GO:0005739);mitochondrial envelope(GO:0005740);mitochondrial inner membrane(GO:0005743);mitochondrial proton-transporting ATP synthase complex(GO:0005753);plasma membrane(GO:0005886);chloroplast(GO:0009507);plastid(GO:0009536);membrane(GO:0016020);proton-transporting two-sector ATPase com…
PB.10356.1	1074	627	NA	NA	NA	NA	proteasome subunit alpha type-1	Proteasome subunit alpha type-1	PF10584;PF00227	Proteasome subunit A N-terminal signature;Proteasome subunit	O	Posttranslational modification, protein turnover, chaperones	K02725;K00611	ko00220,ko01100,ko01110,ko01130,ko01230,ko03050,map00220,map01100,map01110,map01130,map01230,map03050;ko00220,ko01100,ko01110,ko01130,ko01230,ko03050,map00220,map01100,map01110,map01130,map01230,map03050	The proteasome is a multicatalytic proteinase complex which is characterized by its ability to cleave peptides with Arg, Phe, Tyr, Leu, and Glu adjacent to the leaving group at neutral or slightly basic pH(PAF1);The proteasome is a multicatalytic proteinase complex which is characterized by its ability to cleave peptides with Arg, Phe, Tyr, Leu, and Glu adjacent to the leaving group at neutral or…	biological_process(GO:0008150);response to chemical(GO:0042221);response to arsenic-containing substance(GO:0046685);response to stimulus(GO:0050896)	NA	proteasome complex(GO:0000502);cellular_component(GO:0005575);intracellular(GO:0005622);cell(GO:0005623);cytoplasm(GO:0005737);cytosol(GO:0005829);plasma membrane(GO:0005886);cell-cell junction(GO:0005911);plasmodesma(GO:0009506);membrane(GO:0016020);cell junction(GO:0030054);protein-containing complex(GO:0032991);intracellular part(GO:0044424);cytoplasmic part(GO:0044444);cell part(GO:0044464);s…
PB.10357.1	6180	2647	NA	NA	NA	NA	NA	NA	NA	NA	NA	NA	NA	NA	NA	NA	NA	NA
PB.10358.1	1058	360	NA	NA	NA	NA	maturase K, partial	Maturase K	PF01824	MatK/TrnK amino terminal region	J	Translation, ribosomal structure and biogenesis	NA	NA	NA	NA	NA	NA
PB.10359.1	1041	628	NA	NA	NA	NA	caffeoyl CoA O-methyltransferase	Caffeoyl-CoA O-methyltransferase 1	NA	NA	Q	Secondary metabolites biosynthesis, transport and catabolism	K00588	ko00360,ko00940,ko00941,ko00945,ko01100,ko01110,map00360,map00940,map00941,map00945,map01100,map01110	caffeoyl-CoA O-methyltransferase activity	cellular aromatic compound metabolic process(GO:0006725);biological_process(GO:0008150);metabolic process(GO:0008152);biosynthetic process(GO:0009058);phenylpropanoid metabolic process(GO:0009698);phenylpropanoid biosynthetic process(GO:0009699);coumarin metabolic process(GO:0009804);coumarin biosynthetic process(GO:0009805);cellular process(GO:0009987);response to inorganic substance(GO:0010035)…	molecular_function(GO:0003674);catalytic activity(GO:0003824);methyltransferase activity(GO:0008168);O-methyltransferase activity(GO:0008171);S-adenosylmethionine-dependent methyltransferase activity(GO:0008757);transferase activity(GO:0016740);transferase activity, transferring one-carbon groups(GO:0016741);caffeoyl-CoA O-methyltransferase activity(GO:0042409)	NA
PB.1036.1	5405	2604	NA	NA	NA	NA	uncharacterized protein C2845_PM05G11180; hypothetical protein C2845_PM06G08290	NA	NA	NA	K	Transcription	K04650	ko01522,ko04919,ko05202,map01522,map04919,map05202	SANT SWI3, ADA2, N-CoR and TFIIIB'' DNA-binding domains	negative regulation of transcription by RNA polymerase II(GO:0000122);microtubule cytoskeleton organization(GO:0000226);regulation of protein phosphorylation(GO:0001932);negative regulation of protein phosphorylation(GO:0001933);regulation of carbohydrate metabolic process(GO:0006109);regulation of glycolytic process(GO:0006110);regulation of nucleotide metabolic process(GO:0006140);regulation of…	RNA polymerase II transcription factor binding(GO:0001085);RNA polymerase II activating transcription factor binding(GO:0001102);molecular_function(GO:0003674);transcription coregulator activity(GO:0003712);transcription corepressor activity(GO:0003714);signaling receptor binding(GO:0005102);binding(GO:0005488);protein binding(GO:0005515);transcription factor binding(GO:0008134);enzyme binding(GO…	nuclear chromosome(GO:0000228);chromatin(GO:0000785);nuclear chromatin(GO:0000790);cellular_component(GO:0005575);intracellular(GO:0005622);cell(GO:0005623);nucleus(GO:0005634);nucleoplasm(GO:0005654);chromosome(GO:0005694);cytoplasm(GO:0005737);spindle(GO:0005819);cytosol(GO:0005829);cytoskeleton(GO:0005856);microtubule(GO:0005874);spindle microtubule(GO:0005876);microtubule cytoskeleton(GO:0015…
PB.10360.1	1072	364	LncRNA	NA	NA	NA	NA	NA	NA	NA	NA	NA	NA	NA	NA	NA	NA	NA
PB.10361.1	1068	588	NA	NA	NA	NA	cysteine proteinase inhibitor 12	Cysteine proteinase inhibitor 12	PF16845	Aspartic acid proteinase inhibitor	G	Carbohydrate transport and metabolism	NA	NA	NA	response to acid chemical(GO:0001101);response to stress(GO:0006950);response to osmotic stress(GO:0006970);hyperosmotic response(GO:0006972);response to oxidative stress(GO:0006979);biological_process(GO:0008150);response to temperature stimulus(GO:0009266);response to cold(GO:0009409);response to water deprivation(GO:0009414);response to water(GO:0009415);response to abiotic stimulus(GO:0009628…	molecular_function(GO:0003674);enzyme inhibitor activity(GO:0004857);endopeptidase inhibitor activity(GO:0004866);cysteine-type endopeptidase inhibitor activity(GO:0004869);binding(GO:0005488);enzyme regulator activity(GO:0030234);peptidase inhibitor activity(GO:0030414);ion binding(GO:0043167);cation binding(GO:0043169);metal ion binding(GO:0046872);transition metal ion binding(GO:0046914);cobal…	cellular_component(GO:0005575);intracellular(GO:0005622);cell(GO:0005623);cytoplasm(GO:0005737);endoplasmic reticulum(GO:0005783);cytosol(GO:0005829);endomembrane system(GO:0012505);organelle(GO:0043226);membrane-bounded organelle(GO:0043227);intracellular organelle(GO:0043229);intracellular membrane-bounded organelle(GO:0043231);intracellular part(GO:0044424);cytoplasmic part(GO:0044444);cell pa…
PB.10362.1	1084	526	NA	NA	NA	NA	Soluble inorganic pyrophosphatase 4	Soluble inorganic pyrophosphatase 4	PF00719	Inorganic pyrophosphatase	C	Energy production and conversion	K01507	ko00190,map00190	Soluble inorganic pyrophosphatase	NA	molecular_function(GO:0003674);catalytic activity(GO:0003824);inorganic diphosphatase activity(GO:0004427);pyrophosphatase activity(GO:0016462);hydrolase activity(GO:0016787);hydrolase activity, acting on acid anhydrides(GO:0016817);hydrolase activity, acting on acid anhydrides, in phosphorus-containing anhydrides(GO:0016818)	cellular_component(GO:0005575);intracellular(GO:0005622);cell(GO:0005623);cytoplasm(GO:0005737);mitochondrion(GO:0005739);organelle(GO:0043226);membrane-bounded organelle(GO:0043227);intracellular organelle(GO:0043229);intracellular membrane-bounded organelle(GO:0043231);intracellular part(GO:0044424);cytoplasmic part(GO:0044444);cell part(GO:0044464)
PB.10363.1	1080	539	NA	NA	NA	NA	hypothetical protein; remorin	Remorin	PF03766;PF03763	Remorin, N-terminal region;Remorin, C-terminal region	S	Function unknown	NA	NA	NA	NA	NA	NA
PB.10364.1	1079	498	NA	NA	NA	NA	MOB kinase activator-like 1A	MOB kinase activator-like 1A	PF03637	Mob1/phocein family	D	Cell cycle control, cell division, chromosome partitioning	K06685	ko04111,ko04390,ko04391,ko04392,map04111,map04390,map04391,map04392	Mob1/phocein family	NA	NA	NA
PB.10365.1	1081	581	NA	NA	NA	NA	NEP1-interacting protein-like 2	RING-H2 finger protein ATL73	PF13639	Ring finger domain	O	Posttranslational modification, protein turnover, chaperones	K19041	NA	RING-like zinc finger	biological_process(GO:0008150);response to organic substance(GO:0010033);response to chitin(GO:0010200);response to organonitrogen compound(GO:0010243);response to chemical(GO:0042221);response to drug(GO:0042493);response to stimulus(GO:0050896);response to nitrogen compound(GO:1901698);response to oxygen-containing compound(GO:1901700)	NA	NA
PB.10366.1	1055	624	NA	NA	NA	NA	germin-like protein 1-3; unnamed protein product	Germin-like protein 1-3	NA	NA	S	Function unknown	NA	NA	NA	transport(GO:0006810);biological_process(GO:0008150);cellular process(GO:0009987);intercellular transport(GO:0010496);plasmodesmata-mediated intercellular transport(GO:0010497);regulation of biological process(GO:0050789);regulation of developmental process(GO:0050793);localization(GO:0051179);establishment of localization(GO:0051234);regulation of multicellular organismal process(GO:0051239);bio…	NA	cellular_component(GO:0005575);cell wall(GO:0005618);cell(GO:0005623);cell-cell junction(GO:0005911);plant-type cell wall(GO:0009505);plasmodesma(GO:0009506);cell junction(GO:0030054);external encapsulating structure(GO:0030312);cell part(GO:0044464);symplast(GO:0055044);cell periphery(GO:0071944)
PB.10367.1	1074	561	NA	NA	NA	NA	photosynthetic NDH subunit of lumenal location 5, chloroplastic-like; hypothetical protein GQ55_3G139900	Peptidyl-prolyl cis-trans isomerase CYP20-3, chloroplastic	PF00160	Cyclophilin type peptidyl-prolyl cis-trans isomerase/CLD	O	Posttranslational modification, protein turnover, chaperones	K03768	NA	PPIases accelerate the folding of proteins. It catalyzes the cis-trans isomerization of proline imidic peptide bonds in oligopeptides	NA	NA	NA
PB.10368.1	1071	496	NA	NA	NA	NA	Translocon-associated protein subunit alpha; hypothetical protein GQ55_4G013400	Translocon-associated protein subunit alpha	PF03896	Translocon-associated protein (TRAP), alpha subunit	U	Intracellular trafficking, secretion, and vesicular transport	K13249	ko04141,map04141	Translocon-associated protein (TRAP), alpha subunit	NA	NA	cellular_component(GO:0005575);intracellular(GO:0005622);cell(GO:0005623);cytoplasm(GO:0005737);vacuole(GO:0005773);vacuolar membrane(GO:0005774);endoplasmic reticulum(GO:0005783);Golgi apparatus(GO:0005794);plasma membrane(GO:0005886);chloroplast(GO:0009507);chloroplast thylakoid(GO:0009534);chloroplast thylakoid membrane(GO:0009535);plastid(GO:0009536);thylakoid(GO:0009579);endomembrane system(…
PB.10369.1	1055	611	NA	NA	NA	NA	PRA1 family protein H; hypothetical protein BDA96_04G031500	NA	PF03208	PRA1 family protein	P	Inorganic ion transport and metabolism	NA	NA	NA	transport(GO:0006810);biological_process(GO:0008150);vesicle-mediated transport(GO:0016192);localization(GO:0051179);establishment of localization(GO:0051234)	NA	cellular_component(GO:0005575);intracellular(GO:0005622);cell(GO:0005623);cytoplasm(GO:0005737);endoplasmic reticulum(GO:0005783);endomembrane system(GO:0012505);organelle(GO:0043226);membrane-bounded organelle(GO:0043227);intracellular organelle(GO:0043229);intracellular membrane-bounded organelle(GO:0043231);intracellular part(GO:0044424);cytoplasmic part(GO:0044444);cell part(GO:0044464)
PB.1037.1	5490	2719	NA	NA	NA	MYB_related	uncharacterized protein C2845_PM05G11180; hypothetical protein SEVIR_3G048600v2	NA	PF00249;PF00249	Myb-like DNA-binding domain;Myb-like DNA-binding domain	K	Transcription	K04650	ko01522,ko04919,ko05202,map01522,map04919,map05202	SANT SWI3, ADA2, N-CoR and TFIIIB'' DNA-binding domains	negative regulation of transcription by RNA polymerase II(GO:0000122);microtubule cytoskeleton organization(GO:0000226);regulation of protein phosphorylation(GO:0001932);negative regulation of protein phosphorylation(GO:0001933);regulation of carbohydrate metabolic process(GO:0006109);regulation of glycolytic process(GO:0006110);regulation of nucleotide metabolic process(GO:0006140);regulation of…	RNA polymerase II transcription factor binding(GO:0001085);RNA polymerase II activating transcription factor binding(GO:0001102);molecular_function(GO:0003674);transcription coregulator activity(GO:0003712);transcription corepressor activity(GO:0003714);signaling receptor binding(GO:0005102);binding(GO:0005488);protein binding(GO:0005515);transcription factor binding(GO:0008134);enzyme binding(GO…	nuclear chromosome(GO:0000228);chromatin(GO:0000785);nuclear chromatin(GO:0000790);cellular_component(GO:0005575);intracellular(GO:0005622);cell(GO:0005623);nucleus(GO:0005634);nucleoplasm(GO:0005654);chromosome(GO:0005694);cytoplasm(GO:0005737);spindle(GO:0005819);cytosol(GO:0005829);cytoskeleton(GO:0005856);microtubule(GO:0005874);spindle microtubule(GO:0005876);microtubule cytoskeleton(GO:0015…
PB.1037.2	5498	2727	NA	NA	NA	MYB_related	hypothetical protein SEVIR_3G048600v2; uncharacterized protein LOC117849715 isoform X1	NA	PF00249	Myb-like DNA-binding domain	K	Transcription	K04650	ko01522,ko04919,ko05202,map01522,map04919,map05202	SANT SWI3, ADA2, N-CoR and TFIIIB'' DNA-binding domains	negative regulation of transcription by RNA polymerase II(GO:0000122);microtubule cytoskeleton organization(GO:0000226);regulation of protein phosphorylation(GO:0001932);negative regulation of protein phosphorylation(GO:0001933);regulation of carbohydrate metabolic process(GO:0006109);regulation of glycolytic process(GO:0006110);regulation of nucleotide metabolic process(GO:0006140);regulation of…	RNA polymerase II transcription factor binding(GO:0001085);RNA polymerase II activating transcription factor binding(GO:0001102);molecular_function(GO:0003674);transcription coregulator activity(GO:0003712);transcription corepressor activity(GO:0003714);signaling receptor binding(GO:0005102);binding(GO:0005488);protein binding(GO:0005515);transcription factor binding(GO:0008134);enzyme binding(GO…	nuclear chromosome(GO:0000228);chromatin(GO:0000785);nuclear chromatin(GO:0000790);cellular_component(GO:0005575);intracellular(GO:0005622);cell(GO:0005623);nucleus(GO:0005634);nucleoplasm(GO:0005654);chromosome(GO:0005694);cytoplasm(GO:0005737);spindle(GO:0005819);cytosol(GO:0005829);cytoskeleton(GO:0005856);microtubule(GO:0005874);spindle microtubule(GO:0005876);microtubule cytoskeleton(GO:0015…
PB.1037.3	5685	2803	NA	NA	NA	MYB_related	uncharacterized protein C2845_PM05G11180; hypothetical protein SEVIR_3G048600v2	NA	PF00249	Myb-like DNA-binding domain	K	Transcription	K04650	ko01522,ko04919,ko05202,map01522,map04919,map05202	SANT SWI3, ADA2, N-CoR and TFIIIB'' DNA-binding domains	negative regulation of transcription by RNA polymerase II(GO:0000122);microtubule cytoskeleton organization(GO:0000226);regulation of protein phosphorylation(GO:0001932);negative regulation of protein phosphorylation(GO:0001933);regulation of carbohydrate metabolic process(GO:0006109);regulation of glycolytic process(GO:0006110);regulation of nucleotide metabolic process(GO:0006140);regulation of…	RNA polymerase II transcription factor binding(GO:0001085);RNA polymerase II activating transcription factor binding(GO:0001102);molecular_function(GO:0003674);transcription coregulator activity(GO:0003712);transcription corepressor activity(GO:0003714);signaling receptor binding(GO:0005102);binding(GO:0005488);protein binding(GO:0005515);transcription factor binding(GO:0008134);enzyme binding(GO…	nuclear chromosome(GO:0000228);chromatin(GO:0000785);nuclear chromatin(GO:0000790);cellular_component(GO:0005575);intracellular(GO:0005622);cell(GO:0005623);nucleus(GO:0005634);nucleoplasm(GO:0005654);chromosome(GO:0005694);cytoplasm(GO:0005737);spindle(GO:0005819);cytosol(GO:0005829);cytoskeleton(GO:0005856);microtubule(GO:0005874);spindle microtubule(GO:0005876);microtubule cytoskeleton(GO:0015…
PB.1037.4	5759	2827	NA	NA	NA	MYB_related	hypothetical protein C2845_PM06G08290; uncharacterized protein C2845_PM05G11180	NA	NA	NA	K	Transcription	K04650	ko01522,ko04919,ko05202,map01522,map04919,map05202	SANT SWI3, ADA2, N-CoR and TFIIIB'' DNA-binding domains	negative regulation of transcription by RNA polymerase II(GO:0000122);microtubule cytoskeleton organization(GO:0000226);regulation of protein phosphorylation(GO:0001932);negative regulation of protein phosphorylation(GO:0001933);regulation of carbohydrate metabolic process(GO:0006109);regulation of glycolytic process(GO:0006110);regulation of nucleotide metabolic process(GO:0006140);regulation of…	RNA polymerase II transcription factor binding(GO:0001085);RNA polymerase II activating transcription factor binding(GO:0001102);molecular_function(GO:0003674);transcription coregulator activity(GO:0003712);transcription corepressor activity(GO:0003714);signaling receptor binding(GO:0005102);binding(GO:0005488);protein binding(GO:0005515);transcription factor binding(GO:0008134);enzyme binding(GO…	nuclear chromosome(GO:0000228);chromatin(GO:0000785);nuclear chromatin(GO:0000790);cellular_component(GO:0005575);intracellular(GO:0005622);cell(GO:0005623);nucleus(GO:0005634);nucleoplasm(GO:0005654);chromosome(GO:0005694);cytoplasm(GO:0005737);spindle(GO:0005819);cytosol(GO:0005829);cytoskeleton(GO:0005856);microtubule(GO:0005874);spindle microtubule(GO:0005876);microtubule cytoskeleton(GO:0015…
PB.10370.1	1074	477	NA	NA	NA	NA	uncharacterized protein LOC8062977; hypothetical protein EJB05_05753	NA	PF01323	DSBA-like thioredoxin domain	Q	Secondary metabolites biosynthesis, transport and catabolism	NA	NA	NA	NA	NA	NA
PB.10371.1	1069	516	NA	NA	NA	NA	uncharacterized protein LOC120680027; hypothetical protein PVAP13_6NG002133	NA	NA	NA	NA	NA	NA	NA	NA	NA	NA	NA
PB.10372.1	1069	677	NA	NA	NA	NA	uncharacterized protein LOC101757142; hypothetical protein EJB05_33346	NA	PF00903	Glyoxalase/Bleomycin resistance protein/Dioxygenase superfamily	S	Function unknown	NA	NA	NA	NA	NA	NA
PB.10373.1	1081	546	NA	NA	NA	NA	uncharacterized protein LOC100276622; hypothetical protein EJB05_24049	NA	NA	NA	NA	NA	NA	NA	NA	NA	NA	NA
PB.10374.1	1114	728	NA	NA	NA	WRKY	WRKY transcription factor WRKY51; HKT1;2 transporter	Probable WRKY transcription factor 17	PF10533;PF03106	Plant zinc cluster domain;WRKY DNA -binding domain	K	Transcription	NA	NA	NA	NA	NA	NA
PB.10375.1	1076	706	NA	NA	NA	NA	uncharacterized protein LOC117835149; hypothetical protein HU200_044528	NA	NA	NA	S	Function unknown	NA	NA	NA	NA	NA	NA
PB.10376.1	1090	623	NA	NA	NA	NA	uncharacterized protein LOC102712810	NA	NA	NA	NA	NA	NA	NA	NA	NA	NA	NA
PB.10377.1	1067	504	NA	NA	NA	NA	ras-related protein RABE1c isoform X2	Ras-related protein RAB1BV	PF00071	Ras family	U	Intracellular trafficking, secretion, and vesicular transport	K07901	ko04144,ko04152,ko04530,ko04972,map04144,map04152,map04530,map04972	Ras-related protein	phosphorelay signal transduction system(GO:0000160);cell communication(GO:0007154);signal transduction(GO:0007165);biological_process(GO:0008150);response to endogenous stimulus(GO:0009719);response to ethylene(GO:0009723);response to hormone(GO:0009725);hormone-mediated signaling pathway(GO:0009755);ethylene-activated signaling pathway(GO:0009873);cellular process(GO:0009987);response to organic…	NA	cellular_component(GO:0005575);intracellular(GO:0005622);cell(GO:0005623);cytoplasm(GO:0005737);vacuole(GO:0005773);vacuolar membrane(GO:0005774);cytosol(GO:0005829);plasma membrane(GO:0005886);membrane(GO:0016020);organelle membrane(GO:0031090);organelle(GO:0043226);membrane-bounded organelle(GO:0043227);intracellular organelle(GO:0043229);intracellular membrane-bounded organelle(GO:0043231);org…
PB.10378.1	1083	528	NA	NA	NA	NA	hypothetical protein HU200_064786	NA	NA	NA	NA	NA	NA	NA	NA	NA	NA	NA
PB.10379.1	1066	608	NA	NA	NA	NA	L-ascorbate peroxidase 1, cytosolic	L-ascorbate peroxidase 1, cytosolic	NA	NA	E	Amino acid transport and metabolism	K00434	ko00053,ko00480,map00053,map00480	Belongs to the peroxidase family	NA	NA	NA
PB.1038.1	1954	933	NA	NA	NA	NA	casein kinase I; hypothetical protein OsI_02496	Casein kinase 1-like protein 2	PF00069	Protein kinase domain	T	Signal transduction mechanisms	K02218	ko04011,ko04392,map04011,map04392	Belongs to the protein kinase superfamily	NA	NA	NA
PB.10380.1	1023	647	NA	NA	NA	NA	endochitinase PR4 precursor	Chitinase 6	PF00182;PF00182;PF00187	Chitinase class I;Chitinase class I;Chitin recognition protein	S	Function unknown	K01183	ko00520,ko01100,map00520,map01100	Chitinase class I	NA	NA	NA
PB.10381.1	1066	592	NA	NA	NA	NA	ras-related protein Rab11D-like	Ras-related protein Rab11D	PF00071	Ras family	U	Intracellular trafficking, secretion, and vesicular transport	K07904	ko04144,ko04961,ko04962,ko04972,map04144,map04961,map04962,map04972	Ras-related protein	NA	NA	NA
PB.10382.1	1079	550	NA	NA	NA	NA	Succinate dehydrogenase subunit 4, mitochondrial; hypothetical protein EJB05_35240	NA	NA	NA	NA	NA	NA	NA	NA	NA	NA	NA
PB.10383.1	1060	568	NA	NA	NA	NA	leucine-rich repeat protein 1	Leucine-rich repeat protein 1	PF13855;PF08263	Leucine rich repeat;Leucine rich repeat N-terminal domain	S	Function unknown	NA	NA	NA	NA	NA	NA
PB.10384.1	1060	536	NA	NA	NA	NA	ras-related protein RGP2	Ras-related protein RGP2	PF00071	Ras family	U	Intracellular trafficking, secretion, and vesicular transport	K07904;K07905	ko04144,ko04152,ko04961,ko04962,ko04972,map04144,map04152,map04961,map04962,map04972;ko04144,ko04152,ko04961,ko04962,ko04972,map04144,map04152,map04961,map04962,map04972	ADP-ribosylation factor family;ADP-ribosylation factor family	biological_process(GO:0008150);cellular process(GO:0009987);cell wall biogenesis(GO:0042546);cellular component biogenesis(GO:0044085);cell wall organization or biogenesis(GO:0071554);cellular component organization or biogenesis(GO:0071840)	NA	cellular_component(GO:0005575);intracellular(GO:0005622);cell(GO:0005623);cytoplasm(GO:0005737);endosome(GO:0005768);cytosol(GO:0005829);plasma membrane(GO:0005886);cell-cell junction(GO:0005911);cell plate(GO:0009504);plasmodesma(GO:0009506);endomembrane system(GO:0012505);membrane(GO:0016020);cell junction(GO:0030054);cytoplasmic vesicle(GO:0031410);vesicle(GO:0031982);organelle(GO:0043226);mem…
PB.10385.1	1059	496	NA	NA	NA	NA	rac-like GTP-binding protein 6	Rac-like GTP-binding protein 6	PF00071	Ras family	S	Function unknown	K04392	ko04010,ko04013,ko04014,ko04015,ko04024,ko04062,ko04071,ko04145,ko04151,ko04310,ko04360,ko04370,ko04380,ko04510,ko04520,ko04530,ko04620,ko04650,ko04662,ko04664,ko04666,ko04670,ko04722,ko04810,ko04932,ko04933,ko04972,ko05014,ko05100,ko05120,ko05131,ko05132,ko05167,ko05200,ko05203,ko05205,ko05210,ko05211,ko05212,ko05231,ko05416,ko05418,map04010,map04013,map04014,map04015,map04024,map04062,map04071,…	Belongs to the small GTPase superfamily. Rho family	NA	NA	cellular_component(GO:0005575);cell(GO:0005623);plasma membrane(GO:0005886);membrane(GO:0016020);cell part(GO:0044464);cell periphery(GO:0071944)
PB.10386.1	1062	639	NA	NA	NA	NA	probable acetyltransferase NATA1-like	Probable acetyltransferase NATA1-like	PF00583	Acetyltransferase (GNAT) family	E	Amino acid transport and metabolism	NA	NA	NA	NA	NA	NA
PB.10387.1	1061	480	NA	NA	NA	NA	peptidyl-prolyl cis-trans isomerase CYP23; hypothetical protein EJB05_26908	Peptidyl-prolyl cis-trans isomerase CYP23	PF00160	Cyclophilin type peptidyl-prolyl cis-trans isomerase/CLD	O	Posttranslational modification, protein turnover, chaperones	NA	NA	NA	NA	NA	cellular_component(GO:0005575);intracellular(GO:0005622);cell(GO:0005623);cytoplasm(GO:0005737);endosome(GO:0005768);Golgi apparatus(GO:0005794);trans-Golgi network(GO:0005802);endomembrane system(GO:0012505);cytoplasmic vesicle(GO:0031410);vesicle(GO:0031982);organelle subcompartment(GO:0031984);organelle(GO:0043226);membrane-bounded organelle(GO:0043227);intracellular organelle(GO:0043229);intr…
PB.10388.1	1063	666	NA	NA	NA	NA	hypothetical protein BAE44_0002872, partial	NA	NA	NA	NA	NA	NA	NA	NA	NA	NA	NA
PB.10389.1	1081	613	NA	NA	NA	NA	GEM-like protein 4; hypothetical protein HU200_032602	GEM-like protein 4	NA	NA	S	Function unknown	NA	NA	NA	NA	NA	NA
PB.1039.1	1234	707	NA	NA	NA	NA	mannan endo-1,4-beta-mannosidase 2	Mannan endo-1,4-beta-mannosidase 2	PF00150	Cellulase (glycosyl hydrolase family 5)	G	Carbohydrate transport and metabolism	K19355	ko00051,map00051	Belongs to the glycosyl hydrolase 5 (cellulase A) family	carbohydrate metabolic process(GO:0005975);polysaccharide metabolic process(GO:0005976);biological_process(GO:0008150);metabolic process(GO:0008152);cellular process(GO:0009987);mannan metabolic process(GO:0010412);macromolecule metabolic process(GO:0043170);cell wall macromolecule metabolic process(GO:0044036);cellular metabolic process(GO:0044237);primary metabolic process(GO:0044238);cellular …	molecular_function(GO:0003674);catalytic activity(GO:0003824);hydrolase activity, hydrolyzing O-glycosyl compounds(GO:0004553);beta-mannosidase activity(GO:0004567);mannosidase activity(GO:0015923);hydrolase activity(GO:0016787);hydrolase activity, acting on glycosyl bonds(GO:0016798);mannan endo-1,4-beta-mannosidase activity(GO:0016985)	NA
PB.10390.1	1055	622	NA	NA	NA	NA	proteasome subunit alpha type-7-A	Proteasome subunit alpha type-7-A	NA	NA	O	Posttranslational modification, protein turnover, chaperones	K02731	ko03050,map03050	The proteasome is a multicatalytic proteinase complex which is characterized by its ability to cleave peptides with Arg, Phe, Tyr, Leu, and Glu adjacent to the leaving group at neutral or slightly basic pH	NA	NA	proteasome complex(GO:0000502);cellular_component(GO:0005575);intracellular(GO:0005622);cell(GO:0005623);nucleus(GO:0005634);cytoplasm(GO:0005737);vacuole(GO:0005773);vacuolar membrane(GO:0005774);spindle(GO:0005819);cytosol(GO:0005829);ribosome(GO:0005840);cytoskeleton(GO:0005856);chloroplast(GO:0009507);phragmoplast(GO:0009524);plastid(GO:0009536);microtubule cytoskeleton(GO:0015630);membrane(G…
PB.10391.1	1055	508	NA	NA	NA	NA	adenylate kinase 4; hypothetical protein EJB05_28205	Adenylate kinase 4	PF05191;PF00406	Adenylate kinase, active site lid;Adenylate kinase	F	Nucleotide transport and metabolism	K00939	ko00230,ko00730,ko01100,ko01110,ko01130,map00230,map00730,map01100,map01110,map01130	Belongs to the adenylate kinase family	nucleobase-containing compound metabolic process(GO:0006139);purine nucleotide metabolic process(GO:0006163);cellular aromatic compound metabolic process(GO:0006725);nucleoside phosphate metabolic process(GO:0006753);phosphorus metabolic process(GO:0006793);phosphate-containing compound metabolic process(GO:0006796);nitrogen compound metabolic process(GO:0006807);biological_process(GO:0008150);me…	nucleotide binding(GO:0000166);molecular_function(GO:0003674);catalytic activity(GO:0003824);adenylate kinase activity(GO:0004017);binding(GO:0005488);ATP binding(GO:0005524);drug binding(GO:0008144);kinase activity(GO:0016301);transferase activity(GO:0016740);transferase activity, transferring phosphorus-containing groups(GO:0016772);phosphotransferase activity, phosphate group as acceptor(GO:00…	NA
PB.10392.1	1075	589	NA	NA	NA	NA	RNA-binding protein CP29B, chloroplastic-like	RNA-binding protein CP29B, chloroplastic	PF00076;PF00076	RNA recognition motif. (a.k.a. RRM, RBD, or RNP domain);RNA recognition motif. (a.k.a. RRM, RBD, or RNP domain)	A	RNA processing and modification	K11294	ko05130,map05130	RNA recognition motif. (a.k.a. RRM, RBD, or RNP domain)	NA	NA	NA
PB.10393.1	1060	533	NA	NA	NA	NA	rac-like GTP-binding protein 5	Rac-like GTP-binding protein 5	PF00071	Ras family	S	Function unknown	K04392	ko04010,ko04013,ko04014,ko04015,ko04024,ko04062,ko04071,ko04145,ko04151,ko04310,ko04360,ko04370,ko04380,ko04510,ko04520,ko04530,ko04620,ko04650,ko04662,ko04664,ko04666,ko04670,ko04722,ko04810,ko04932,ko04933,ko04972,ko05014,ko05100,ko05120,ko05131,ko05132,ko05167,ko05200,ko05203,ko05205,ko05210,ko05211,ko05212,ko05231,ko05416,ko05418,map04010,map04013,map04014,map04015,map04024,map04062,map04071,…	Belongs to the small GTPase superfamily. Rho family	NA	NA	NA
PB.10394.1	1064	599	NA	NA	NA	NA	hypothetical protein BAE44_0006385; uncharacterized protein C2845_PM01G48890	NA	PF10063	Uncharacterized integral membrane protein (DUF2301)	S	Function unknown	NA	NA	NA	NA	NA	NA
PB.10395.1	1056	509	NA	NA	NA	NA	GDT1-like protein 5	GDT1-like protein 5	PF01169;PF01169	Uncharacterized protein family UPF0016;Uncharacterized protein family UPF0016	S	Function unknown	NA	NA	NA	biological_process(GO:0008150);response to abiotic stimulus(GO:0009628);response to stimulus(GO:0050896);response to karrikin(GO:0080167)	NA	NA
PB.10396.1	1055	544	NA	NA	NA	NA	U1 small nuclear ribonucleoprotein C-1 isoform X1; hypothetical protein BDA96_04G127100	U1 small nuclear ribonucleoprotein C-1	PF06220	U1 zinc finger	A	RNA processing and modification	K11095	ko03040,map03040	Component of the spliceosomal U1 snRNP, which is essential for recognition of the pre-mRNA 5' splice-site and the subsequent assembly of the spliceosome. U1-C is directly involved in initial 5' splice-site recognition for both constitutive and regulated alternative splicing. The interaction with the 5' splice-site seems to precede base-pairing between the pre-mRNA and the U1 snRNA. Stimulates com…	NA	NA	NA
PB.10397.1	1054	506	NA	NA	NA	NA	ras-related protein RABE1c	Ras-related protein RABE1e	PF00071	Ras family	U	Intracellular trafficking, secretion, and vesicular transport	K07901	ko04144,ko04152,ko04530,ko04972,map04144,map04152,map04530,map04972	Rab subfamily of small GTPases	NA	NA	NA
PB.10398.1	1047	484	NA	NA	NA	NA	mannose-P-dolichol utilization defect 1 protein homolog 2-like; hypothetical protein HU200_010241	Mannose-P-dolichol utilization defect 1 protein homolog 2	PF04193	PQ loop repeat	S	Function unknown	NA	NA	NA	NA	NA	NA
PB.10399.1	1048	512	NA	NA	NA	NA	succinate dehydrogenase subunit 5, mitochondrial; hypothetical protein C2845_PM08G29670	Succinate dehydrogenase subunit 5, mitochondrial	PF14290	Domain of unknown function (DUF4370)	S	Function unknown	NA	NA	NA	biological_process(GO:0008150);response to endogenous stimulus(GO:0009719);response to hormone(GO:0009725);response to cytokinin(GO:0009735);response to organic substance(GO:0010033);response to chemical(GO:0042221);response to stimulus(GO:0050896)	NA	cellular_component(GO:0005575);intracellular(GO:0005622);cell(GO:0005623);nucleus(GO:0005634);cytoplasm(GO:0005737);mitochondrion(GO:0005739);mitochondrial envelope(GO:0005740);mitochondrial inner membrane(GO:0005743);mitochondrial respiratory chain(GO:0005746);mitochondrial respiratory chain complex II, succinate dehydrogenase complex (ubiquinone)(GO:0005749);membrane(GO:0016020);organelle inner…
PB.104.1	1309	795	NA	NA	NA	HD-ZIP	homeobox-leucine zipper protein HOX2-like; hypothetical protein GQ55_4G344000	Homeobox-leucine zipper protein HOX2	PF02183;PF00046	Homeobox associated leucine zipper;Homeodomain	K	Transcription	NA	NA	NA	NA	NA	NA
PB.1040.1	2056	1044	NA	NA	NA	NA	glucan endo-1,3-beta-glucosidase 14-like; hypothetical protein	Glucan endo-1,3-beta-glucosidase 14	PF00332	Glycosyl hydrolases family 17	G	Carbohydrate transport and metabolism	NA	NA	NA	NA	NA	cellular_component(GO:0005575);cell(GO:0005623);plasma membrane(GO:0005886);membrane(GO:0016020);intrinsic component of membrane(GO:0031224);anchored component of membrane(GO:0031225);intrinsic component of plasma membrane(GO:0031226);membrane part(GO:0044425);plasma membrane part(GO:0044459);cell part(GO:0044464);anchored component of plasma membrane(GO:0046658);cell periphery(GO:0071944)
PB.10400.1	1051	566	NA	NA	NA	NA	cold-regulated 413 plasma membrane protein 1-like; hypothetical protein EJB05_04285	Cold-regulated 413 plasma membrane protein 2	PF05562	Cold acclimation protein WCOR413	S	Function unknown	NA	NA	NA	NA	NA	NA
PB.10401.1	1038	517	NA	NA	NA	NA	ADP-ribosylation factor 3 isoform X1	ADP-ribosylation factor 3	PF00025	ADP-ribosylation factor family	U	Intracellular trafficking, secretion, and vesicular transport	K07942	NA	Belongs to the small GTPase superfamily. Arf family	biological_process(GO:0008150);response to inorganic substance(GO:0010035);response to metal ion(GO:0010038);response to chemical(GO:0042221);response to cadmium ion(GO:0046686);response to stimulus(GO:0050896)	NA	cellular_component(GO:0005575);intracellular(GO:0005622);cell(GO:0005623);cytoplasm(GO:0005737);Golgi apparatus(GO:0005794);Golgi stack(GO:0005795);plasma membrane(GO:0005886);endomembrane system(GO:0012505);membrane(GO:0016020);organelle subcompartment(GO:0031984);organelle(GO:0043226);membrane-bounded organelle(GO:0043227);intracellular organelle(GO:0043229);intracellular membrane-bounded organ…
PB.10402.1	1046	528	NA	NA	NA	NA	ras-related protein RABF2b-like	Ras-related protein Rab5A	PF00071	Ras family	U	Intracellular trafficking, secretion, and vesicular transport	K07889;K07887	ko04014,ko04144,ko04145,ko04962,ko05014,ko05146,ko05152,map04014,map04144,map04145,map04962,map05014,map05146,map05152;ko04014,ko04144,ko04145,ko04962,ko05014,ko05146,ko05152,map04014,map04144,map04145,map04962,map05014,map05146,map05152	Ras family;Ras family	NA	NA	NA
PB.10403.1	1051	535	NA	NA	NA	bHLH	hypothetical protein GQ55_1G011200; Transcription factor ILR3	Transcription factor ILR3	PF00010	Helix-loop-helix DNA-binding domain	K	Transcription	NA	NA	NA	NA	NA	NA
PB.10404.1	1075	678	NA	NA	NA	NA	Prohibitin-3, mitochondrial; hypothetical protein SETIT_7G126300v2	Prohibitin-3, mitochondrial	NA	NA	O	Posttranslational modification, protein turnover, chaperones	K17080	NA	prohibitin homologues	response to reactive oxygen species(GO:0000302);response to stress(GO:0006950);response to osmotic stress(GO:0006970);response to oxidative stress(GO:0006979);organelle organization(GO:0006996);mitochondrion organization(GO:0007005);multicellular organism development(GO:0007275);biological_process(GO:0008150);response to abiotic stimulus(GO:0009628);response to salt stress(GO:0009651);response to…	NA	cellular_component(GO:0005575);cell wall(GO:0005618);intracellular(GO:0005622);cell(GO:0005623);nucleus(GO:0005634);nucleolus(GO:0005730);cytoplasm(GO:0005737);mitochondrion(GO:0005739);mitochondrial envelope(GO:0005740);mitochondrial inner membrane(GO:0005743);mitochondrial respiratory chain(GO:0005746);mitochondrial respiratory chain complex I(GO:0005747);vacuole(GO:0005773);vacuolar membrane(G…
PB.10405.1	1046	552	NA	NA	NA	NA	trafficking protein particle complex subunit 3; hypothetical protein HU200_052116	Trafficking protein particle complex subunit 3	PF04051	Transport protein particle (TRAPP) component	U	Intracellular trafficking, secretion, and vesicular transport	K20302	NA	May play a role in vesicular transport from endoplasmic reticulum to Golgi	NA	NA	NA
PB.10406.1	1063	693	NA	NA	NA	NA	E3 ubiquitin-protein ligase RNF13-like	NA	NA	NA	O	Posttranslational modification, protein turnover, chaperones	K16282	NA	RING-like zinc finger	cellular protein modification process(GO:0006464);nitrogen compound metabolic process(GO:0006807);response to stress(GO:0006950);response to osmotic stress(GO:0006970);biological_process(GO:0008150);metabolic process(GO:0008152);response to abiotic stimulus(GO:0009628);response to salt stress(GO:0009651);regulation of abscisic acid-activated signaling pathway(GO:0009787);positive regulation of ab…	molecular_function(GO:0003674);catalytic activity(GO:0003824);ubiquitin-protein transferase activity(GO:0004842);transferase activity(GO:0016740);ubiquitin-like protein transferase activity(GO:0019787);ubiquitin protein ligase activity(GO:0061630);ubiquitin-like protein ligase activity(GO:0061659);catalytic activity, acting on a protein(GO:0140096)	cellular_component(GO:0005575);intracellular(GO:0005622);cell(GO:0005623);nucleus(GO:0005634);cytoplasm(GO:0005737);organelle(GO:0043226);membrane-bounded organelle(GO:0043227);intracellular organelle(GO:0043229);intracellular membrane-bounded organelle(GO:0043231);intracellular part(GO:0044424);cell part(GO:0044464)
PB.10407.1	1036	496	NA	NA	NA	NA	hypothetical protein CFC21_009180; GTP-binding nuclear protein Ran-2	GTP-binding nuclear protein Ran-2	PF00071	Ras family	U	Intracellular trafficking, secretion, and vesicular transport	K07936	ko03008,ko03013,ko05166,ko05169,map03008,map03013,map05166,map05169	GTP-binding protein involved in nucleocytoplasmic transport. Required for the import of protein into the nucleus and also for RNA export. Involved in chromatin condensation and control of cell cycle	NA	NA	cellular_component(GO:0005575);intracellular(GO:0005622);cell(GO:0005623);cytoplasm(GO:0005737);Golgi apparatus(GO:0005794);cell-cell junction(GO:0005911);plasmodesma(GO:0009506);endomembrane system(GO:0012505);cell junction(GO:0030054);organelle(GO:0043226);membrane-bounded organelle(GO:0043227);intracellular organelle(GO:0043229);intracellular membrane-bounded organelle(GO:0043231);intracellula…
PB.10408.1	1049	581	NA	NA	NA	NA	hypothetical protein EJB05_16511; psbP domain-containing protein 7, chloroplastic	NA	PF01789	PsbP	S	Function unknown	NA	NA	NA	NA	NA	cellular_component(GO:0005575);intracellular(GO:0005622);cell(GO:0005623);cytoplasm(GO:0005737);chloroplast(GO:0009507);plastid(GO:0009536);thylakoid(GO:0009579);thylakoid lumen(GO:0031977);organelle(GO:0043226);membrane-bounded organelle(GO:0043227);intracellular organelle(GO:0043229);intracellular membrane-bounded organelle(GO:0043231);intracellular part(GO:0044424);thylakoid part(GO:0044436);c…
PB.10409.1	1051	552	NA	NA	NA	NA	hypothetical protein EJB05_11039; uncharacterized protein C24B11.05	NA	NA	NA	S	Function unknown	NA	NA	NA	NA	NA	NA
PB.1041.1	663	352	NA	NA	NA	NA	sm-like protein LSM5	Sm-like protein LSM5	PF01423	LSM domain	A	RNA processing and modification	K12624	ko03018,ko03040,map03018,map03040	LSM domain	NA	NA	NA
PB.10410.1	1052	595	NA	NA	NA	NA	2-Cys peroxiredoxin BAS1, chloroplastic	2-Cys peroxiredoxin BAS1, chloroplastic	PF10417;PF00578	C-terminal domain of 1-Cys peroxiredoxin;AhpC/TSA family	O	Posttranslational modification, protein turnover, chaperones	NA	NA	NA	biological_process(GO:0008150);metabolic process(GO:0008152);catabolic process(GO:0009056);response to toxic substance(GO:0009636);cellular process(GO:0009987);antibiotic metabolic process(GO:0016999);antibiotic catabolic process(GO:0017001);drug metabolic process(GO:0017144);response to chemical(GO:0042221);drug catabolic process(GO:0042737);hydrogen peroxide metabolic process(GO:0042743);hydrog…	molecular_function(GO:0003674);catalytic activity(GO:0003824);antioxidant activity(GO:0016209);oxidoreductase activity(GO:0016491);oxidoreductase activity, acting on peroxide as acceptor(GO:0016684);peroxiredoxin activity(GO:0051920)	NA
PB.10411.1	1042	487	NA	NA	NA	NA	seven transmembrane domain protein	Transmembrane protein 147	PF09767	Predicted membrane protein (DUF2053)	S	Function unknown	NA	NA	NA	NA	NA	NA
PB.10412.1	1040	565	NA	NA	NA	NA	28 kDa ribonucleoprotein, chloroplastic; hypothetical protein SEVIR_7G230300v2	31 kDa ribonucleoprotein, chloroplastic; Polyadenylate-binding protein, cytoplasmic and nuclear	PF00076;PF00076	RNA recognition motif. (a.k.a. RRM, RBD, or RNP domain);RNA recognition motif. (a.k.a. RRM, RBD, or RNP domain)	A	RNA processing and modification	K13126	ko03013,ko03015,ko03018,map03013,map03015,map03018	RNA recognition motif. (a.k.a. RRM, RBD, or RNP domain)	NA	NA	NA
PB.10413.1	6232	2876	NA	NA	NA	NA	NA	NA	NA	NA	NA	NA	NA	NA	NA	NA	NA	NA
PB.10414.1	1042	655	NA	NA	NA	NA	photosystem I chlorophyll a/b-binding protein 2, chloroplastic; hypothetical protein HU200_054784	Chlorophyll a-b binding protein 7, chloroplastic	NA	NA	C	Energy production and conversion	K08908	ko00196,map00196	The light-harvesting complex (LHC) functions as a light receptor, it captures and delivers excitation energy to photosystems with which it is closely associated	NA	NA	NA
PB.10415.1	1053	506	NA	NA	NA	NA	binding partner of ACD11 1 isoform X1	NA	PF00076	RNA recognition motif. (a.k.a. RRM, RBD, or RNP domain)	A	RNA processing and modification	NA	NA	NA	NA	NA	NA
PB.10416.1	1041	488	NA	NA	NA	NA	transketolase, chloroplastic	Transketolase, chloroplastic	PF02779;PF02780	Transketolase, pyrimidine binding domain;Transketolase, C-terminal domain	G	Carbohydrate transport and metabolism	K00615	ko00030,ko00710,ko01051,ko01100,ko01110,ko01120,ko01130,ko01200,ko01230,map00030,map00710,map01051,map01100,map01110,map01120,map01130,map01200,map01230	Transketolase, thiamine diphosphate binding domain	NA	NA	NA
PB.10417.1	1041	574	NA	NA	NA	NA	proline-rich protein 4; hypothetical protein BAE44_0015804	Proline-rich protein 4	PF01190	Pollen protein Ole e 1 like	S	Function unknown	NA	NA	NA	NA	NA	NA
PB.10418.1	1038	645	NA	NA	NA	NA	Tricin synthase 1, partial	Caffeoyl-CoA O-methyltransferase 1	NA	NA	Q	Secondary metabolites biosynthesis, transport and catabolism	NA	NA	NA	NA	NA	NA
PB.10419.1	1045	594	NA	NA	NA	NA	probable calcium-binding protein CML27; hypothetical protein C2845_PM02G27140	Probable calcium-binding protein CML27; Calmodulin-like protein 2	PF13499;PF13405	EF-hand domain pair;EF-hand domain	T	Signal transduction mechanisms	K13448	ko04626,map04626	EF-hand domain	cell morphogenesis(GO:0000902);cell morphogenesis involved in differentiation(GO:0000904);biological_process(GO:0008150);anatomical structure morphogenesis(GO:0009653);tissue development(GO:0009888);cellular process(GO:0009987);trichome differentiation(GO:0010026);response to inorganic substance(GO:0010035);response to metal ion(GO:0010038);trichome morphogenesis(GO:0010090);trichome branching(GO…	molecular_function(GO:0003674);binding(GO:0005488);calcium ion binding(GO:0005509);ion binding(GO:0043167);cation binding(GO:0043169);metal ion binding(GO:0046872)	NA
PB.1042.1	6114	2971	NA	NA	NA	NA	LOW QUALITY PROTEIN: E3 ubiquitin-protein ligase UPL3; hypothetical protein GQ55_1G001600	E3 ubiquitin-protein ligase UPL3	PF00632	HECT-domain (ubiquitin-transferase)	O	Posttranslational modification, protein turnover, chaperones	K10590	ko04120,map04120	Domain Homologous to E6-AP Carboxyl Terminus with	cell morphogenesis(GO:0000902);cell morphogenesis involved in differentiation(GO:0000904);nucleobase-containing compound metabolic process(GO:0006139);DNA metabolic process(GO:0006259);DNA replication(GO:0006260);DNA-dependent DNA replication(GO:0006261);cellular aromatic compound metabolic process(GO:0006725);nitrogen compound metabolic process(GO:0006807);cell cycle(GO:0007049);biological_proce…	NA	cellular_component(GO:0005575);cell(GO:0005623);plasma membrane(GO:0005886);membrane(GO:0016020);cell part(GO:0044464);cell periphery(GO:0071944)
PB.1042.2	6201	2997	NA	NA	NA	NA	LOW QUALITY PROTEIN: E3 ubiquitin-protein ligase UPL3; hypothetical protein GQ55_1G001600	E3 ubiquitin-protein ligase UPL3	NA	NA	O	Posttranslational modification, protein turnover, chaperones	K10590	ko04120,map04120	Domain Homologous to E6-AP Carboxyl Terminus with	cell morphogenesis(GO:0000902);cell morphogenesis involved in differentiation(GO:0000904);nucleobase-containing compound metabolic process(GO:0006139);DNA metabolic process(GO:0006259);DNA replication(GO:0006260);DNA-dependent DNA replication(GO:0006261);cellular aromatic compound metabolic process(GO:0006725);nitrogen compound metabolic process(GO:0006807);cell cycle(GO:0007049);biological_proce…	NA	cellular_component(GO:0005575);cell(GO:0005623);plasma membrane(GO:0005886);membrane(GO:0016020);cell part(GO:0044464);cell periphery(GO:0071944)
PB.1042.3	5649	2764	NA	NA	NA	NA	LOW QUALITY PROTEIN: E3 ubiquitin-protein ligase UPL3	E3 ubiquitin-protein ligase UPL3	NA	NA	O	Posttranslational modification, protein turnover, chaperones	K10590	ko04120,map04120	Domain Homologous to E6-AP Carboxyl Terminus with	cell morphogenesis(GO:0000902);cell morphogenesis involved in differentiation(GO:0000904);nucleobase-containing compound metabolic process(GO:0006139);DNA metabolic process(GO:0006259);DNA replication(GO:0006260);DNA-dependent DNA replication(GO:0006261);cellular aromatic compound metabolic process(GO:0006725);nitrogen compound metabolic process(GO:0006807);cell cycle(GO:0007049);biological_proce…	NA	cellular_component(GO:0005575);cell(GO:0005623);plasma membrane(GO:0005886);membrane(GO:0016020);cell part(GO:0044464);cell periphery(GO:0071944)
PB.1042.4	5564	2543	NA	NA	NA	NA	LOW QUALITY PROTEIN: E3 ubiquitin-protein ligase UPL3; hypothetical protein GQ55_1G001600	E3 ubiquitin-protein ligase UPL3	PF00632	HECT-domain (ubiquitin-transferase)	O	Posttranslational modification, protein turnover, chaperones	K10590	ko04120,map04120	Domain Homologous to E6-AP Carboxyl Terminus with	cell morphogenesis(GO:0000902);cell morphogenesis involved in differentiation(GO:0000904);nucleobase-containing compound metabolic process(GO:0006139);DNA metabolic process(GO:0006259);DNA replication(GO:0006260);DNA-dependent DNA replication(GO:0006261);cellular aromatic compound metabolic process(GO:0006725);nitrogen compound metabolic process(GO:0006807);cell cycle(GO:0007049);biological_proce…	NA	cellular_component(GO:0005575);cell(GO:0005623);plasma membrane(GO:0005886);membrane(GO:0016020);cell part(GO:0044464);cell periphery(GO:0071944)
PB.1042.5	3434	1531	NA	NA	NA	NA	E3 ubiquitin-protein ligase UPL3-like; hypothetical protein SETIT_1G001500v2	E3 ubiquitin-protein ligase UPL4	NA	NA	O	Posttranslational modification, protein turnover, chaperones	K10590	ko04120,map04120	Domain Homologous to E6-AP Carboxyl Terminus with	cell morphogenesis(GO:0000902);cell morphogenesis involved in differentiation(GO:0000904);nucleobase-containing compound metabolic process(GO:0006139);DNA metabolic process(GO:0006259);DNA replication(GO:0006260);DNA-dependent DNA replication(GO:0006261);cellular aromatic compound metabolic process(GO:0006725);nitrogen compound metabolic process(GO:0006807);cell cycle(GO:0007049);biological_proce…	NA	cellular_component(GO:0005575);cell(GO:0005623);plasma membrane(GO:0005886);membrane(GO:0016020);cell part(GO:0044464);cell periphery(GO:0071944)
PB.10420.1	1053	652	NA	NA	NA	NA	aspartyl protease 25	Aspartyl protease 25	PF14541;PF14543	Xylanase inhibitor C-terminal;Xylanase inhibitor N-terminal	O	Posttranslational modification, protein turnover, chaperones	NA	NA	NA	immune system process(GO:0002376);response to stress(GO:0006950);defense response(GO:0006952);immune response(GO:0006955);biological_process(GO:0008150);response to external stimulus(GO:0009605);response to biotic stimulus(GO:0009607);systemic acquired resistance(GO:0009627);defense response, incompatible interaction(GO:0009814);response to external biotic stimulus(GO:0043207);innate immune respo…	NA	cellular_component(GO:0005575);extracellular region(GO:0005576);cell wall(GO:0005618);cell(GO:0005623);plant-type cell wall(GO:0009505);external encapsulating structure(GO:0030312);cell part(GO:0044464);apoplast(GO:0048046);cell periphery(GO:0071944)
PB.10421.1	1044	499	NA	NA	NA	NA	uncharacterized protein LOC101783107; hypothetical protein C2845_PM04G08560	NA	NA	NA	NA	NA	NA	NA	NA	NA	NA	NA
PB.10422.1	1074	542	NA	NA	NA	NA	uncharacterized protein LOC8080366; hypothetical protein SHCRBa_029_J02_R_210	NA	NA	NA	NA	NA	NA	NA	NA	NA	NA	NA
PB.10423.1	1041	601	NA	NA	NA	NA	hypothetical protein EE612_024530; putative GEM-like protein 8	GEM-like protein 4	NA	NA	S	Function unknown	NA	NA	NA	NA	NA	NA
PB.10424.1	1054	527	NA	NA	NA	NA	peroxisomal membrane protein PMP22-like	NA	NA	NA	S	Function unknown	K13347	ko04146,map04146	Belongs to the peroxisomal membrane protein PXMP2 4 family	NA	NA	NA
PB.10425.1	1042	517	NA	NA	NA	NA	monothiol glutaredoxin-S4, mitochondrial; hypothetical protein SETIT_5G123500v2	Monothiol glutaredoxin-S4, mitochondrial	PF00462	Glutaredoxin	O	Posttranslational modification, protein turnover, chaperones	K07390	NA	2 iron, 2 sulfur cluster binding	NA	molecular_function(GO:0003674);binding(GO:0005488);ion binding(GO:0043167);cation binding(GO:0043169);metal ion binding(GO:0046872)	cellular_component(GO:0005575);intracellular(GO:0005622);cell(GO:0005623);cytoplasm(GO:0005737);mitochondrion(GO:0005739);organelle(GO:0043226);membrane-bounded organelle(GO:0043227);intracellular organelle(GO:0043229);intracellular membrane-bounded organelle(GO:0043231);intracellular part(GO:0044424);cytoplasmic part(GO:0044444);cell part(GO:0044464)
PB.10426.1	1034	614	NA	NA	NA	NA	chalcone--flavonone isomerase; hypothetical protein EJB05_03819	Chalcone--flavonone isomerase	NA	NA	S	Function unknown	K01859	ko00941,ko01100,ko01110,map00941,map01100,map01110	Belongs to the chalcone isomerase family	NA	NA	NA
PB.10427.1	1078	507	NA	NA	NA	NA	uncharacterized protein LOC120708691; hypothetical protein BAE44_0015456	NA	NA	NA	NA	NA	NA	NA	NA	NA	NA	NA
PB.10428.1	1050	663	NA	NA	NA	NA	probable aquaporin TIP2-2; hypothetical protein E2562_033402	Probable aquaporin TIP2-2	PF00230	Major intrinsic protein	G	Carbohydrate transport and metabolism	K09873	NA	Belongs to the MIP aquaporin (TC 1.A.8) family	transport(GO:0006810);ion transport(GO:0006811);cation transport(GO:0006812);water transport(GO:0006833);biological_process(GO:0008150);organic cation transport(GO:0015695);ammonium transport(GO:0015696);amine transport(GO:0015837);methylammonium transport(GO:0015843);one-carbon compound transport(GO:0019755);ion transmembrane transport(GO:0034220);fluid transport(GO:0042044);localization(GO:0051…	molecular_function(GO:0003674);transporter activity(GO:0005215);amine transmembrane transporter activity(GO:0005275);water transmembrane transporter activity(GO:0005372);binding(GO:0005488);protein binding(GO:0005515);cation transmembrane transporter activity(GO:0008324);ammonium transmembrane transporter activity(GO:0008519);ion transmembrane transporter activity(GO:0015075);organic cation trans…	storage vacuole(GO:0000322);plant-type vacuole(GO:0000325);protein storage vacuole(GO:0000326);cellular_component(GO:0005575);cell wall(GO:0005618);intracellular(GO:0005622);cell(GO:0005623);cytoplasm(GO:0005737);vacuole(GO:0005773);vacuolar membrane(GO:0005774);Golgi apparatus(GO:0005794);plasma membrane(GO:0005886);cell-cell junction(GO:0005911);plant-type cell wall(GO:0009505);plasmodesma(GO:0…
PB.10429.1	1039	520	NA	NA	NA	NA	peptidyl-prolyl cis-trans isomerase FKBP20-2, chloroplastic-like	Peptidyl-prolyl cis-trans isomerase FKBP20-2, chloroplastic	PF00254	FKBP-type peptidyl-prolyl cis-trans isomerase	O	Posttranslational modification, protein turnover, chaperones	NA	NA	NA	protein peptidyl-prolyl isomerization(GO:0000413);generation of precursor metabolites and energy(GO:0006091);cellular protein modification process(GO:0006464);nitrogen compound metabolic process(GO:0006807);biological_process(GO:0008150);metabolic process(GO:0008152);cellular process(GO:0009987);photosystem II assembly(GO:0010207);photosynthesis(GO:0015979);cellular component organization(GO:0016…	molecular_function(GO:0003674);peptidyl-prolyl cis-trans isomerase activity(GO:0003755);catalytic activity(GO:0003824);oxidoreductase activity(GO:0016491);isomerase activity(GO:0016853);cis-trans isomerase activity(GO:0016859);catalytic activity, acting on a protein(GO:0140096)	cellular_component(GO:0005575);intracellular(GO:0005622);cell(GO:0005623);cytoplasm(GO:0005737);chloroplast(GO:0009507);plastid(GO:0009536);thylakoid(GO:0009579);thylakoid lumen(GO:0031977);organelle(GO:0043226);membrane-bounded organelle(GO:0043227);intracellular organelle(GO:0043229);intracellular membrane-bounded organelle(GO:0043231);intracellular part(GO:0044424);thylakoid part(GO:0044436);c…
PB.1043.1	2080	1088	NA	NA	NA	NA	hypothetical protein PVAP13_5NG501700	NA	PF07223	UBA-like domain (DUF1421)	S	Function unknown	NA	NA	NA	NA	NA	NA
PB.10430.1	1042	528	NA	NA	NA	NA	hypothetical protein HU200_017009	Putative carboxymethylenebutenolidase	PF01738	Dienelactone hydrolase family	Q	Secondary metabolites biosynthesis, transport and catabolism	K01061	ko00361,ko00364,ko00623,ko01100,ko01110,ko01120,ko01130,map00361,map00364,map00623,map01100,map01110,map01120,map01130	Dienelactone hydrolase family	NA	NA	NA
PB.10431.1	1063	618	NA	NA	NA	NA	auxin-responsive protein IAA1-like	Auxin-responsive protein IAA1	PF02309	AUX/IAA family	K	Transcription	K14484	ko04075,map04075	Aux IAA proteins are short-lived transcriptional factors that function as repressors of early auxin response genes at low auxin concentrations(IAA15)	biological_process(GO:0008150);response to endogenous stimulus(GO:0009719);response to hormone(GO:0009725);response to auxin(GO:0009733);response to organic substance(GO:0010033);response to chemical(GO:0042221);positive regulation of biological process(GO:0048518);regulation of shoot system development(GO:0048831);regulation of biological process(GO:0050789);regulation of developmental process(G…	molecular_function(GO:0003674);binding(GO:0005488);protein binding(GO:0005515);identical protein binding(GO:0042802)	cellular_component(GO:0005575);intracellular(GO:0005622);cell(GO:0005623);nucleus(GO:0005634);organelle(GO:0043226);membrane-bounded organelle(GO:0043227);intracellular organelle(GO:0043229);intracellular membrane-bounded organelle(GO:0043231);intracellular part(GO:0044424);cell part(GO:0044464)
PB.10432.1	1027	500	NA	NA	NA	NA	Ras-related protein Rab-2-B	Ras-related protein Rab-2-B	PF00071	Ras family	F	Nucleotide transport and metabolism	K07877	ko04152,map04152	GTPase activity	NA	NA	cellular_component(GO:0005575);intracellular(GO:0005622);cell(GO:0005623);cytoplasm(GO:0005737);vacuole(GO:0005773);plasma membrane(GO:0005886);membrane(GO:0016020);organelle(GO:0043226);membrane-bounded organelle(GO:0043227);intracellular organelle(GO:0043229);intracellular membrane-bounded organelle(GO:0043231);intracellular part(GO:0044424);cytoplasmic part(GO:0044444);cell part(GO:0044464);ce…
PB.10433.1	1029	656	NA	NA	NA	DBB	zinc finger protein	B-box zinc finger protein 24	NA	NA	S	Function unknown	NA	NA	NA	reproduction(GO:0000003);developmental process involved in reproduction(GO:0003006);multicellular organism development(GO:0007275);biological_process(GO:0008150);response to radiation(GO:0009314);response to light stimulus(GO:0009416);response to abiotic stimulus(GO:0009628);photoperiodism(GO:0009648);post-embryonic development(GO:0009791);regulation of biosynthetic process(GO:0009889);regulation…	molecular_function(GO:0003674);transcription coregulator activity(GO:0003712);transcription regulator activity(GO:0140110)	cellular_component(GO:0005575);intracellular(GO:0005622);cell(GO:0005623);nucleus(GO:0005634);organelle(GO:0043226);membrane-bounded organelle(GO:0043227);intracellular organelle(GO:0043229);intracellular membrane-bounded organelle(GO:0043231);intracellular part(GO:0044424);cell part(GO:0044464)
PB.10434.1	1024	540	NA	NA	NA	NA	membrane-anchored ubiquitin-fold protein 4	Membrane-anchored ubiquitin-fold protein 4	PF13881	Ubiquitin-2 like Rad60 SUMO-like	U	Intracellular trafficking, secretion, and vesicular transport	NA	NA	NA	NA	NA	NA
PB.10435.1	6218	3749	NA	NA	NA	NA	retrotransposon protein, putative, unclassified	NA	PF13456;PF17917	Reverse transcriptase-like;RNase H-like domain found in reverse transcriptase	E	Amino acid transport and metabolism	NA	NA	NA	NA	NA	cellular_component(GO:0005575);intracellular(GO:0005622);cell(GO:0005623);nucleus(GO:0005634);organelle(GO:0043226);membrane-bounded organelle(GO:0043227);intracellular organelle(GO:0043229);intracellular membrane-bounded organelle(GO:0043231);intracellular part(GO:0044424);cell part(GO:0044464)
PB.10436.1	1026	506	NA	NA	NA	NA	ras-related protein RABE1c	Ras-related protein RABE1c	PF00071	Ras family	U	Intracellular trafficking, secretion, and vesicular transport	K07901	ko04144,ko04152,ko04530,ko04972,map04144,map04152,map04530,map04972	Rab subfamily of small GTPases	phosphorelay signal transduction system(GO:0000160);cell communication(GO:0007154);signal transduction(GO:0007165);biological_process(GO:0008150);response to endogenous stimulus(GO:0009719);response to ethylene(GO:0009723);response to hormone(GO:0009725);hormone-mediated signaling pathway(GO:0009755);ethylene-activated signaling pathway(GO:0009873);cellular process(GO:0009987);response to organic…	NA	cellular_component(GO:0005575);intracellular(GO:0005622);cell(GO:0005623);cytoplasm(GO:0005737);vacuole(GO:0005773);vacuolar membrane(GO:0005774);cytosol(GO:0005829);plasma membrane(GO:0005886);membrane(GO:0016020);organelle membrane(GO:0031090);organelle(GO:0043226);membrane-bounded organelle(GO:0043227);intracellular organelle(GO:0043229);intracellular membrane-bounded organelle(GO:0043231);org…
PB.10437.1	1031	609	NA	NA	NA	NA	germin-like protein 1-3; unnamed protein product	Germin-like protein 1-3	NA	NA	S	Function unknown	NA	NA	NA	transport(GO:0006810);biological_process(GO:0008150);cellular process(GO:0009987);intercellular transport(GO:0010496);plasmodesmata-mediated intercellular transport(GO:0010497);regulation of biological process(GO:0050789);regulation of developmental process(GO:0050793);localization(GO:0051179);establishment of localization(GO:0051234);regulation of multicellular organismal process(GO:0051239);bio…	NA	cellular_component(GO:0005575);cell wall(GO:0005618);cell(GO:0005623);cell-cell junction(GO:0005911);plant-type cell wall(GO:0009505);plasmodesma(GO:0009506);cell junction(GO:0030054);external encapsulating structure(GO:0030312);cell part(GO:0044464);symplast(GO:0055044);cell periphery(GO:0071944)
PB.10438.1	1016	465	NA	NA	NA	NA	NEDD8-conjugating enzyme Ubc12	NEDD8-conjugating enzyme Ubc12	PF00179	Ubiquitin-conjugating enzyme	O	Posttranslational modification, protein turnover, chaperones	K10579	ko04120,map04120	Belongs to the ubiquitin-conjugating enzyme family(RCE1)	biological_process(GO:0008150);response to endogenous stimulus(GO:0009719);response to hormone(GO:0009725);response to auxin(GO:0009733);response to organic substance(GO:0010033);response to chemical(GO:0042221);response to stimulus(GO:0050896)	NA	NA
PB.10439.1	939	565	NA	NA	NA	NA	cytochrome b6-f complex iron-sulfur subunit, chloroplastic isoform X2	Cytochrome b6-f complex iron-sulfur subunit, chloroplastic	NA	NA	C	Energy production and conversion	K02636	ko00195,ko01100,map00195,map01100	Cytochrome b6-f complex iron-sulfur subunit(petC)	NA	NA	NA
PB.1044.1	2078	1310	NA	NA	NA	NA	3-ketoacyl-CoA synthase 6; hypothetical protein EJB05_45352, partial	3-ketoacyl-CoA synthase 6	NA	NA	I	Lipid transport and metabolism	K15397	ko00062,ko01110,map00062,map01110	3-ketoacyl-CoA synthase	reproduction(GO:0000003);cell morphogenesis(GO:0000902);developmental process involved in reproduction(GO:0003006);response to stress(GO:0006950);biological_process(GO:0008150);metabolic process(GO:0008152);biosynthetic process(GO:0009058);response to temperature stimulus(GO:0009266);response to radiation(GO:0009314);response to cold(GO:0009409);response to light stimulus(GO:0009416);response to …	molecular_function(GO:0003674);catalytic activity(GO:0003824);fatty acid synthase activity(GO:0004312);fatty acid elongase activity(GO:0009922);transferase activity(GO:0016740);transferase activity, transferring acyl groups(GO:0016746);transferase activity, transferring acyl groups other than amino-acyl groups(GO:0016747)	cellular_component(GO:0005575);intracellular(GO:0005622);cell(GO:0005623);cytoplasm(GO:0005737);endoplasmic reticulum(GO:0005783);endomembrane system(GO:0012505);membrane(GO:0016020);organelle(GO:0043226);membrane-bounded organelle(GO:0043227);intracellular organelle(GO:0043229);intracellular membrane-bounded organelle(GO:0043231);intracellular part(GO:0044424);cytoplasmic part(GO:0044444);cell p…
PB.10440.1	1026	590	NA	NA	NA	NA	cell number regulator 8	Cell number regulator 8; Protein PLANT CADMIUM RESISTANCE 10	PF04749	PLAC8 family	G	Carbohydrate transport and metabolism	NA	NA	NA	NA	NA	NA
PB.10441.1	1027	532	NA	NA	NA	NA	ras-related protein Rab11D	Ras-related protein Rab11D	PF00071	Ras family	U	Intracellular trafficking, secretion, and vesicular transport	K07904	ko04144,ko04961,ko04962,ko04972,map04144,map04961,map04962,map04972	Rab subfamily of small GTPases	transport(GO:0006810);biological_process(GO:0008150);cellular process(GO:0009987);vesicle-mediated transport(GO:0016192);endosomal transport(GO:0016197);endocytic recycling(GO:0032456);cell wall biogenesis(GO:0042546);cellular component biogenesis(GO:0044085);intracellular transport(GO:0046907);localization(GO:0051179);establishment of localization(GO:0051234);cellular localization(GO:0051641);es…	molecular_function(GO:0003674);binding(GO:0005488);protein binding(GO:0005515);enzyme binding(GO:0019899);kinase binding(GO:0019900)	Golgi membrane(GO:0000139);cellular_component(GO:0005575);intracellular(GO:0005622);cell(GO:0005623);cytoplasm(GO:0005737);endosome(GO:0005768);early endosome(GO:0005769);Golgi apparatus(GO:0005794);trans-Golgi network(GO:0005802);plasma membrane(GO:0005886);endosome membrane(GO:0010008);endomembrane system(GO:0012505);membrane(GO:0016020);organelle membrane(GO:0031090);cytoplasmic vesicle(GO:003…
PB.10442.1	1024	447	NA	NA	NA	NA	post-GPI attachment to proteins factor 3; hypothetical protein EJB05_08249	Post-GPI attachment to proteins factor 3	PF04080	Per1-like family	Q	Secondary metabolites biosynthesis, transport and catabolism	NA	NA	NA	NA	NA	NA
PB.10443.1	1023	519	NA	NA	NA	NA	NA	NA	NA	NA	NA	NA	NA	NA	NA	NA	NA	NA
PB.10444.1	1032	611	NA	NA	NA	NA	Chlorophyll a-b binding protein, chloroplastic; hypothetical protein EJB05_05812, partial	Chlorophyll a-b binding protein, chloroplastic	PF00504	Chlorophyll A-B binding protein	C	Energy production and conversion	K08913;K08912	ko00196,ko01100,map00196,map01100;ko00196,ko01100,map00196,map01100	The light-harvesting complex (LHC) functions as a light receptor, it captures and delivers excitation energy to photosystems with which it is closely associated;The light-harvesting complex (LHC) functions as a light receptor, it captures and delivers excitation energy to photosystems with which it is closely associated	NA	NA	NA
PB.10444.2	745	439	NA	NA	NA	NA	Chlorophyll a-b binding protein, chloroplastic; unnamed protein product	Chlorophyll a-b binding protein, chloroplastic	PF00504;PF00504	Chlorophyll A-B binding protein;Chlorophyll A-B binding protein	C	Energy production and conversion	K08913;K08912	ko00196,ko01100,map00196,map01100;ko00196,ko01100,map00196,map01100	The light-harvesting complex (LHC) functions as a light receptor, it captures and delivers excitation energy to photosystems with which it is closely associated;The light-harvesting complex (LHC) functions as a light receptor, it captures and delivers excitation energy to photosystems with which it is closely associated	NA	NA	NA
PB.10445.1	1021	537	NA	NA	NA	NA	elongation factor 1-beta isoform X2	Elongation factor 1-beta	PF00736	EF-1 guanine nucleotide exchange domain	J	Translation, ribosomal structure and biogenesis	K03232	NA	Belongs to the EF-1-beta EF-1-delta family	response to stress(GO:0006950);defense response(GO:0006952);biological_process(GO:0008150);response to external stimulus(GO:0009605);response to biotic stimulus(GO:0009607);response to bacterium(GO:0009617);defense response to bacterium(GO:0042742);response to external biotic stimulus(GO:0043207);response to stimulus(GO:0050896);multi-organism process(GO:0051704);response to other organism(GO:005…	NA	cellular_component(GO:0005575);extracellular region(GO:0005576);intracellular(GO:0005622);cell(GO:0005623);cytoplasm(GO:0005737);vacuole(GO:0005773);cytosol(GO:0005829);cell-cell junction(GO:0005911);plasmodesma(GO:0009506);cell junction(GO:0030054);organelle(GO:0043226);membrane-bounded organelle(GO:0043227);intracellular organelle(GO:0043229);intracellular membrane-bounded organelle(GO:0043231)…
PB.10446.1	981	528	NA	NA	NA	NA	NA	NA	NA	NA	NA	NA	NA	NA	NA	NA	NA	NA
PB.10447.1	1020	567	NA	NA	NA	NA	probable thiol methyltransferase 2 isoform X2; hypothetical protein EJB05_03523, partial	Probable thiol methyltransferase 2	PF05724	Thiopurine S-methyltransferase (TPMT)	S	Function unknown	K21552	NA	Thiopurine S-methyltransferase (TPMT)	organic acid metabolic process(GO:0006082);sulfur compound metabolic process(GO:0006790);nitrogen compound metabolic process(GO:0006807);response to stress(GO:0006950);defense response(GO:0006952);biological_process(GO:0008150);metabolic process(GO:0008152);catabolic process(GO:0009056);cellular process(GO:0009987);S-glycoside metabolic process(GO:0016143);S-glycoside catabolic process(GO:0016145…	molecular_function(GO:0003674);catalytic activity(GO:0003824);methyltransferase activity(GO:0008168);S-methyltransferase activity(GO:0008172);S-adenosylmethionine-dependent methyltransferase activity(GO:0008757);transferase activity(GO:0016740);transferase activity, transferring one-carbon groups(GO:0016741);thiol S-methyltransferase activity(GO:0018708)	cellular_component(GO:0005575);intracellular(GO:0005622);cell(GO:0005623);cytoplasm(GO:0005737);plasma membrane(GO:0005886);chloroplast(GO:0009507);plastid envelope(GO:0009526);plastid(GO:0009536);chloroplast envelope(GO:0009941);membrane(GO:0016020);organelle envelope(GO:0031967);envelope(GO:0031975);organelle(GO:0043226);membrane-bounded organelle(GO:0043227);intracellular organelle(GO:0043229)…
PB.10448.1	1046	597	NA	NA	NA	NA	40S ribosomal protein S3-3	40S ribosomal protein S3-3	NA	NA	J	Translation, ribosomal structure and biogenesis	NA	NA	NA	NA	NA	NA
PB.10449.1	1025	637	NA	NA	NA	NA	glutathione S-transferase F11-like; hypothetical protein HU200_018566	Glutathione S-transferase F10	PF02798;PF00043	Glutathione S-transferase, N-terminal domain;Glutathione S-transferase, C-terminal domain	O	Posttranslational modification, protein turnover, chaperones	K00799	ko00480,ko00980,ko00982,ko00983,ko01524,ko05200,ko05204,ko05225,ko05418,map00480,map00980,map00982,map00983,map01524,map05200,map05204,map05225,map05418	Belongs to the GST superfamily	NA	NA	NA
PB.1045.1	2746	1301	NA	NA	NA	NA	YTH domain-containing family protein 1 isoform X2	YTH domain-containing protein ECT2	PF04146	YT521-B-like domain	S	Function unknown	K20102	NA	YT521-B-like domain	NA	NA	NA
PB.10450.1	1054	535	NA	NA	NA	NA	endo-1,3;1,4-beta-D-glucanase; hypothetical protein EJB05_35430	Carboxymethylenebutenolidase homolog	PF01738	Dienelactone hydrolase family	Q	Secondary metabolites biosynthesis, transport and catabolism	K01061	ko00361,ko00364,ko00623,ko01100,ko01110,ko01120,ko01130,map00361,map00364,map00623,map01100,map01110,map01120,map01130	Dienelactone hydrolase family	NA	NA	NA
PB.10451.1	1026	701	NA	NA	NA	NA	hypothetical protein E2562_007273; protein SRC2 homolog	NA	PF00168	C2 domain	S	Function unknown	NA	NA	NA	NA	NA	NA
PB.10452.1	1039	579	NA	NA	NA	NA	glutathione S-transferase F8, chloroplastic	Glutathione S-transferase F3	PF00043	Glutathione S-transferase, C-terminal domain	O	Posttranslational modification, protein turnover, chaperones	K00799	ko00480,ko00980,ko00982,ko00983,ko01524,ko05200,ko05204,ko05225,ko05418,map00480,map00980,map00982,map00983,map01524,map05200,map05204,map05225,map05418	Belongs to the GST superfamily	NA	NA	NA
PB.10453.1	1016	555	NA	NA	NA	NA	peptidyl-prolyl cis-trans isomerase	Peptidyl-prolyl cis-trans isomerase CYP20-3, chloroplastic	PF00160	Cyclophilin type peptidyl-prolyl cis-trans isomerase/CLD	O	Posttranslational modification, protein turnover, chaperones	K03768	NA	PPIases accelerate the folding of proteins. It catalyzes the cis-trans isomerization of proline imidic peptide bonds in oligopeptides	NA	NA	NA
PB.10454.1	1008	651	NA	NA	NA	ERF	ethylene-responsive transcription factor 4-like; hypothetical protein PVAP13_7NG406700, partial	Ethylene-responsive transcription factor 4	PF00847	AP2 domain	K	Transcription	NA	NA	NA	NA	NA	NA
PB.10455.1	1015	567	NA	NA	NA	NA	ferredoxin C 2, chloroplastic; hypothetical protein SETIT_9G137400v2	Ferredoxin C 2, chloroplastic	PF00111	2Fe-2S iron-sulfur cluster binding domain	C	Energy production and conversion	K02639	ko00195,map00195	Ferredoxins are iron-sulfur proteins that transfer electrons in a wide variety of metabolic reactions	NA	NA	NA
PB.10456.1	1018	557	NA	NA	NA	NA	deubiquitinase DESI2-like	Deubiquitinase DESI2	PF05903	PPPDE putative peptidase domain	S	Function unknown	NA	NA	NA	NA	NA	NA
PB.10457.1	1028	547	NA	NA	NA	NA	two-component response regulator ORR6	Two-component response regulator ORR6	PF00072	Response regulator receiver domain	K	Transcription	K14492	ko04075,map04075	Response regulator receiver domain	NA	NA	NA
PB.10458.1	1025	609	NA	NA	NA	NA	salicylic acid-binding protein 2; hypothetical protein EJB05_16715, partial	Methylesterase 1	PF12697	Alpha/beta hydrolase family	S	Function unknown	K20802	ko00460,ko01110,map00460,map01110	alpha/beta hydrolase fold	immune system process(GO:0002376);organic acid metabolic process(GO:0006082);cellular aromatic compound metabolic process(GO:0006725);response to stress(GO:0006950);defense response(GO:0006952);immune response(GO:0006955);biological_process(GO:0008150);metabolic process(GO:0008152);catabolic process(GO:0009056);response to external stimulus(GO:0009605);response to biotic stimulus(GO:0009607);resp…	molecular_function(GO:0003674);catalytic activity(GO:0003824);hydrolase activity(GO:0016787);hydrolase activity, acting on ester bonds(GO:0016788);lyase activity(GO:0016829);carbon-carbon lyase activity(GO:0016830);aldehyde-lyase activity(GO:0016832);mandelonitrile lyase activity(GO:0046593);carboxylic ester hydrolase activity(GO:0052689);methyl indole-3-acetate esterase activity(GO:0080030);meth…	NA
PB.10459.1	1021	549	NA	NA	NA	NA	protein CHLOROPLAST ENHANCING STRESS TOLERANCE, chloroplastic; hypothetical protein HU200_025819	Protein CHLOROPLAST ENHANCING STRESS TOLERANCE, chloroplastic	NA	NA	S	Function unknown	NA	NA	NA	response to acid chemical(GO:0001101);generation of precursor metabolites and energy(GO:0006091);response to stress(GO:0006950);response to osmotic stress(GO:0006970);hyperosmotic response(GO:0006972);response to oxidative stress(GO:0006979);organelle organization(GO:0006996);biological_process(GO:0008150);metabolic process(GO:0008152);response to temperature stimulus(GO:0009266);response to heat…	NA	cellular_component(GO:0005575);intracellular(GO:0005622);cell(GO:0005623);cytoplasm(GO:0005737);chloroplast(GO:0009507);chloroplast thylakoid(GO:0009534);chloroplast thylakoid membrane(GO:0009535);plastid(GO:0009536);thylakoid(GO:0009579);membrane(GO:0016020);plastid thylakoid(GO:0031976);organelle subcompartment(GO:0031984);photosynthetic membrane(GO:0034357);thylakoid membrane(GO:0042651);organ…
PB.1046.1	1348	811	NA	NA	NA	NA	xylem cysteine proteinase 2-like; hypothetical protein GQ55_3G083900	Cysteine protease XCP2	PF08246;PF00112	Cathepsin propeptide inhibitor domain (I29);Papain family cysteine protease	O	Posttranslational modification, protein turnover, chaperones	K16290	NA	Belongs to the peptidase C1 family	response to stress(GO:0006950);defense response(GO:0006952);biological_process(GO:0008150);cell death(GO:0008219);response to external stimulus(GO:0009605);response to biotic stimulus(GO:0009607);response to bacterium(GO:0009617);cellular process(GO:0009987);programmed cell death involved in cell development(GO:0010623);programmed cell death(GO:0012501);cell differentiation(GO:0030154);developmen…	NA	cellular_component(GO:0005575);cell wall(GO:0005618);cell(GO:0005623);external encapsulating structure(GO:0030312);cell part(GO:0044464);cell periphery(GO:0071944)
PB.10460.1	1042	514	NA	NA	NA	NA	VAMP-like protein YKT61 isoform X2	Synaptobrevin homolog YKT6	PF13774;PF00957	Regulated-SNARE-like domain;Synaptobrevin	U	Intracellular trafficking, secretion, and vesicular transport	K08516	ko04130,ko04138,map04130,map04138	Belongs to the synaptobrevin family	NA	NA	NA
PB.10461.1	1028	538	NA	NA	NA	NA	GTP-binding protein SAR1A-like	Small COPII coat GTPase SAR1; GTP-binding protein SAR1A	PF00025	ADP-ribosylation factor family	U	Intracellular trafficking, secretion, and vesicular transport	K07953	ko04141,ko05134,map04141,map05134	Belongs to the small GTPase superfamily. SAR1 family	NA	NA	NA
PB.10462.1	1012	547	NA	NA	NA	NA	uncharacterized protein LOC112891989 isoform X1; hypothetical protein Zm00014a_015322	NA	PF07939	Protein of unknown function (DUF1685)	S	Function unknown	NA	NA	NA	NA	NA	NA
PB.10463.1	1012	565	NA	NA	NA	NA	hypothetical protein EJB05_52543, partial	NA	PF12263	Protein of unknown function (DUF3611)	S	Function unknown	NA	NA	NA	protein targeting(GO:0006605);transport(GO:0006810);cellular ion homeostasis(GO:0006873);cellular metal ion homeostasis(GO:0006875);intracellular protein transport(GO:0006886);protein localization(GO:0008104);biological_process(GO:0008150);cellular process(GO:0009987);protein transport(GO:0015031);peptide transport(GO:0015833);protein import(GO:0017038);cellular homeostasis(GO:0019725);cellular c…	molecular_function(GO:0003674);binding(GO:0005488);protein binding(GO:0005515);identical protein binding(GO:0042802);protein homodimerization activity(GO:0042803);protein dimerization activity(GO:0046983)	cellular_component(GO:0005575);intracellular(GO:0005622);cell(GO:0005623);cytoplasm(GO:0005737);chloroplast(GO:0009507);plastid envelope(GO:0009526);plastid inner membrane(GO:0009528);plastid(GO:0009536);chloroplast inner membrane(GO:0009706);chloroplast envelope(GO:0009941);membrane(GO:0016020);organelle inner membrane(GO:0019866);organelle membrane(GO:0031090);organelle envelope(GO:0031967);chl…
PB.10464.1	982	598	NA	NA	NA	NA	NDR1/HIN1-like protein 1	NDR1/HIN1-like protein 1	NA	NA	S	Function unknown	NA	NA	NA	NA	NA	NA
PB.10465.1	1007	518	NA	NA	NA	NA	uncharacterized protein LOC101757073; hypothetical protein BAE44_0009588	NA	PF09229	Activator of Hsp90 ATPase, N-terminal	O	Posttranslational modification, protein turnover, chaperones	NA	NA	NA	NA	NA	NA
PB.10466.1	1019	527	NA	NA	NA	NA	CBS domain-containing protein CBSX3, mitochondrial isoform X1; hypothetical protein	Inosine-5&apos;-monophosphate dehydrogenase	PF00571;PF00571	CBS domain;CBS domain	S	Function unknown	NA	NA	NA	response to stress(GO:0006950);response to osmotic stress(GO:0006970);biological_process(GO:0008150);response to abiotic stimulus(GO:0009628);response to salt stress(GO:0009651);cellular process(GO:0009987);cellular homeostasis(GO:0019725);homeostatic process(GO:0042592);cell redox homeostasis(GO:0045454);regulation of biological process(GO:0050789);regulation of cellular process(GO:0050794);resp…	molecular_function(GO:0003674);binding(GO:0005488);ion binding(GO:0043167);cation binding(GO:0043169);metal ion binding(GO:0046872);transition metal ion binding(GO:0046914);cobalt ion binding(GO:0050897)	cellular_component(GO:0005575);intracellular(GO:0005622);cell(GO:0005623);cytoplasm(GO:0005737);mitochondrion(GO:0005739);organelle(GO:0043226);membrane-bounded organelle(GO:0043227);intracellular organelle(GO:0043229);intracellular membrane-bounded organelle(GO:0043231);intracellular part(GO:0044424);cytoplasmic part(GO:0044444);cell part(GO:0044464)
PB.10467.1	1023	607	NA	NA	NA	NA	ESCRT-related protein CHMP1	Charged multivesicular body protein 1	PF03357	Snf7	U	Intracellular trafficking, secretion, and vesicular transport	K12197	ko04144,ko04217,map04144,map04217	Belongs to the SNF7 family	NA	NA	NA
PB.10468.1	1013	632	NA	NA	NA	NA	uncharacterized protein LOC100272863	NA	NA	NA	S	Function unknown	NA	NA	NA	NA	NA	NA
PB.10469.1	1030	536	NA	NA	NA	NA	proteasome subunit beta type-3-like	Proteasome subunit beta type-3	PF00227	Proteasome subunit	O	Posttranslational modification, protein turnover, chaperones	K02735	ko03050,map03050	The proteasome is a multicatalytic proteinase complex which is characterized by its ability to cleave peptides with Arg, Phe, Tyr, Leu, and Glu adjacent to the leaving group at neutral or slightly basic pH	NA	NA	proteasome complex(GO:0000502);cellular_component(GO:0005575);intracellular(GO:0005622);cell(GO:0005623);cytoplasm(GO:0005737);vacuole(GO:0005773);vacuolar membrane(GO:0005774);cytosol(GO:0005829);membrane(GO:0016020);organelle membrane(GO:0031090);protein-containing complex(GO:0032991);organelle(GO:0043226);membrane-bounded organelle(GO:0043227);intracellular organelle(GO:0043229);intracellular …
PB.1047.1	1336	796	NA	NA	NA	NA	xylem cysteine proteinase 2-like; hypothetical protein GQ55_3G083900	Cysteine protease XCP2	NA	NA	O	Posttranslational modification, protein turnover, chaperones	K16290	NA	Belongs to the peptidase C1 family	response to stress(GO:0006950);defense response(GO:0006952);biological_process(GO:0008150);cell death(GO:0008219);response to external stimulus(GO:0009605);response to biotic stimulus(GO:0009607);response to bacterium(GO:0009617);cellular process(GO:0009987);programmed cell death involved in cell development(GO:0010623);programmed cell death(GO:0012501);cell differentiation(GO:0030154);developmen…	NA	cellular_component(GO:0005575);cell wall(GO:0005618);cell(GO:0005623);external encapsulating structure(GO:0030312);cell part(GO:0044464);cell periphery(GO:0071944)
PB.10470.1	1002	468	NA	NA	NA	NA	cell division topological specificity factor homolog, chloroplastic; hypothetical protein GQ55_3G413200	Cell division topological specificity factor homolog, chloroplastic	PF03776	Septum formation topological specificity factor MinE	S	Function unknown	NA	NA	NA	organelle organization(GO:0006996);biological_process(GO:0008150);plastid organization(GO:0009657);chloroplast organization(GO:0009658);cellular process(GO:0009987);chloroplast fission(GO:0010020);cellular component organization(GO:0016043);plastid fission(GO:0043572);organelle fission(GO:0048285);cellular component organization or biogenesis(GO:0071840)	molecular_function(GO:0003674);binding(GO:0005488);protein binding(GO:0005515);enzyme binding(GO:0019899);identical protein binding(GO:0042802);ATPase binding(GO:0051117)	cellular_component(GO:0005575);intracellular(GO:0005622);cell(GO:0005623);cytoplasm(GO:0005737);chloroplast(GO:0009507);plastid(GO:0009536);organelle(GO:0043226);membrane-bounded organelle(GO:0043227);intracellular organelle(GO:0043229);intracellular membrane-bounded organelle(GO:0043231);intracellular part(GO:0044424);cytoplasmic part(GO:0044444);cell part(GO:0044464)
PB.10471.1	1016	566	NA	NA	NA	NA	IAA13 - auxin-responsive Aux/IAA family member; hypothetical protein HU200_057515	Auxin-responsive protein IAA13	NA	NA	K	Transcription	NA	NA	NA	response to acid chemical(GO:0001101);regulation of transcription, DNA-templated(GO:0006355);response to stress(GO:0006950);multicellular organism development(GO:0007275);biological_process(GO:0008150);response to water deprivation(GO:0009414);response to water(GO:0009415);response to external stimulus(GO:0009605);tropism(GO:0009606);response to wounding(GO:0009611);response to abiotic stimulus(G…	molecular_function(GO:0003674);binding(GO:0005488);protein binding(GO:0005515);identical protein binding(GO:0042802)	cellular_component(GO:0005575);intracellular(GO:0005622);cell(GO:0005623);nucleus(GO:0005634);organelle(GO:0043226);membrane-bounded organelle(GO:0043227);intracellular organelle(GO:0043229);intracellular membrane-bounded organelle(GO:0043231);intracellular part(GO:0044424);cell part(GO:0044464)
PB.10472.1	997	550	NA	NA	NA	NA	uncharacterized protein LOC8069644 isoform X2	NA	NA	NA	S	Function unknown	NA	NA	NA	NA	NA	NA
PB.10473.1	1026	510	NA	NA	NA	NA	60S ribosomal protein L10-1; hypothetical protein SORBI_3004G103700	60S ribosomal protein L10-1	NA	NA	J	Translation, ribosomal structure and biogenesis	K02866	ko03010,map03010	Ribosomal protein L16p/L10e	immune effector process(GO:0002252);immune system process(GO:0002376);response to stress(GO:0006950);defense response(GO:0006952);biological_process(GO:0008150);response to radiation(GO:0009314);response to UV(GO:0009411);response to light stimulus(GO:0009416);response to external stimulus(GO:0009605);response to biotic stimulus(GO:0009607);response to virus(GO:0009615);response to abiotic stimul…	molecular_function(GO:0003674);nucleic acid binding(GO:0003676);RNA binding(GO:0003723);mRNA binding(GO:0003729);structural constituent of ribosome(GO:0003735);structural molecule activity(GO:0005198);binding(GO:0005488);organic cyclic compound binding(GO:0097159);heterocyclic compound binding(GO:1901363)	cellular_component(GO:0005575);intracellular(GO:0005622);cell(GO:0005623);nucleus(GO:0005634);nucleolus(GO:0005730);cytoplasm(GO:0005737);vacuole(GO:0005773);vacuolar membrane(GO:0005774);cytosol(GO:0005829);ribosome(GO:0005840);polysome(GO:0005844);chloroplast(GO:0009507);plastid envelope(GO:0009526);plastid(GO:0009536);chloroplast envelope(GO:0009941);large ribosomal subunit(GO:0015934);membran…
PB.10474.1	6223	2752	NA	NA	NA	NA	NA	NA	NA	NA	NA	NA	NA	NA	NA	NA	NA	NA
PB.10475.1	1001	519	NA	NA	NA	NA	ribulose-1,5-bisphosphate carboxylase/oxygenase small subunit	Ribulose bisphosphate carboxylase small subunit, chloroplastic 2	NA	NA	E	Amino acid transport and metabolism	K01602	ko00630,ko00710,ko01100,ko01120,ko01200,map00630,map00710,map01100,map01120,map01200	RuBisCO catalyzes two reactions the carboxylation of D- ribulose 1,5-bisphosphate, the primary event in carbon dioxide fixation, as well as the oxidative fragmentation of the pentose substrate. Both reactions occur simultaneously and in competition at the same active site	NA	NA	NA
PB.10475.2	886	473	NA	NA	NA	NA	ribulose-1,5-bisphosphate carboxylase/oxygenase small subunit	Ribulose bisphosphate carboxylase small subunit, chloroplastic 2	NA	NA	E	Amino acid transport and metabolism	K01602	ko00630,ko00710,ko01100,ko01120,ko01200,map00630,map00710,map01100,map01120,map01200	RuBisCO catalyzes two reactions the carboxylation of D- ribulose 1,5-bisphosphate, the primary event in carbon dioxide fixation, as well as the oxidative fragmentation of the pentose substrate. Both reactions occur simultaneously and in competition at the same active site	NA	NA	NA
PB.10476.1	998	630	NA	NA	NA	NA	PRA1 family protein B2-like	PRA1 family protein B2	NA	NA	U	Intracellular trafficking, secretion, and vesicular transport	K20359	NA	May be involved in both secretory and endocytic intracellular trafficking in the endosomal prevacuolar compartments	transport(GO:0006810);biological_process(GO:0008150);vesicle-mediated transport(GO:0016192);localization(GO:0051179);establishment of localization(GO:0051234)	NA	cellular_component(GO:0005575);intracellular(GO:0005622);cell(GO:0005623);cytoplasm(GO:0005737);endosome(GO:0005768);endoplasmic reticulum(GO:0005783);Golgi apparatus(GO:0005794);trans-Golgi network(GO:0005802);endomembrane system(GO:0012505);cytoplasmic vesicle(GO:0031410);vesicle(GO:0031982);organelle subcompartment(GO:0031984);organelle(GO:0043226);membrane-bounded organelle(GO:0043227);intrac…
PB.10477.1	1030	534	NA	NA	NA	NA	40S ribosomal protein S6 isoform X1	40S ribosomal protein S6	PF01092	Ribosomal protein S6e	J	Translation, ribosomal structure and biogenesis	K02991	ko01521,ko03010,ko04066,ko04150,ko04151,ko04371,ko04714,ko04910,ko05205,map01521,map03010,map04066,map04150,map04151,map04371,map04714,map04910,map05205	40S ribosomal protein S6	NA	NA	NA
PB.10478.1	992	516	NA	NA	NA	NA	Zinc finger protein1	Zinc finger A20 and AN1 domain-containing stress-associated protein 8	NA	NA	S	Function unknown	NA	NA	NA	NA	NA	NA
PB.10479.1	1005	587	NA	NA	NA	NA	glyceraldehyde-3-phosphate dehydrogenase GAPB, chloroplastic-like; hypothetical protein C2845_PM02G38750	Glyceraldehyde-3-phosphate dehydrogenase GAPB, chloroplastic	NA	NA	G	Carbohydrate transport and metabolism	K05298	ko00710,ko01100,ko01120,ko01200,map00710,map01100,map01120,map01200	Belongs to the glyceraldehyde-3-phosphate dehydrogenase family	NA	NA	NA
PB.1048.1	6220	3075	NA	NA	NA	NA	eukaryotic translation initiation factor 4B3; unnamed protein product	NA	PF06273;PF06273;PF06273	Plant specific eukaryotic initiation factor 4B;Plant specific eukaryotic initiation factor 4B;Plant specific eukaryotic initiation factor 4B	S	Function unknown	NA	NA	NA	NA	molecular_function(GO:0003674);nucleic acid binding(GO:0003676);RNA binding(GO:0003723);mRNA binding(GO:0003729);binding(GO:0005488);organic cyclic compound binding(GO:0097159);heterocyclic compound binding(GO:1901363)	NA
PB.1048.2	5970	2977	NA	NA	NA	NA	eukaryotic translation initiation factor 4B3; hypothetical protein OsJ_06553; unnamed protein product	NA	PF06273;PF06273;PF06273	Plant specific eukaryotic initiation factor 4B;Plant specific eukaryotic initiation factor 4B;Plant specific eukaryotic initiation factor 4B	S	Function unknown	NA	NA	NA	NA	molecular_function(GO:0003674);nucleic acid binding(GO:0003676);RNA binding(GO:0003723);mRNA binding(GO:0003729);binding(GO:0005488);organic cyclic compound binding(GO:0097159);heterocyclic compound binding(GO:1901363)	NA
PB.10480.1	1011	638	NA	NA	NA	NA	photosystem I reaction center subunit III, chloroplastic; unnamed protein product	Photosystem I reaction center subunit III, chloroplastic	NA	NA	S	Function unknown	NA	NA	NA	NA	NA	NA
PB.10481.1	1044	541	NA	NA	NA	NA	ras-related protein RABA2a; unnamed protein product	Ras-related protein RABA2a	PF00071	Ras family	U	Intracellular trafficking, secretion, and vesicular transport	K07904	ko04144,ko04961,ko04962,ko04972,map04144,map04961,map04962,map04972	Rab subfamily of small GTPases	mitotic cell cycle(GO:0000278);mitotic cytokinesis(GO:0000281);cytokinesis(GO:0000910);cytokinesis by cell plate formation(GO:0000911);cell cycle(GO:0007049);biological_process(GO:0008150);cellular process(GO:0009987);cell cycle process(GO:0022402);cytokinetic process(GO:0032506);cell division(GO:0051301);cytoskeleton-dependent cytokinesis(GO:0061640);mitotic cytokinetic process(GO:1902410);mitot…	NA	cellular_component(GO:0005575);intracellular(GO:0005622);cell(GO:0005623);cytoplasm(GO:0005737);endosome(GO:0005768);cytosol(GO:0005829);plasma membrane(GO:0005886);cell plate(GO:0009504);endomembrane system(GO:0012505);membrane(GO:0016020);cytoplasmic vesicle(GO:0031410);vesicle(GO:0031982);organelle(GO:0043226);membrane-bounded organelle(GO:0043227);intracellular organelle(GO:0043229);intracell…
PB.10482.1	1005	649	NA	NA	NA	NA	probable aquaporin TIP1-1	Probable aquaporin TIP1-1	NA	NA	G	Carbohydrate transport and metabolism	K09873	NA	Belongs to the MIP aquaporin (TC 1.A.8) family	NA	NA	NA
PB.10483.1	998	515	NA	NA	NA	NA	ribulose-1,5-bisphosphate carboxylase/oxygenase small subunit	Ribulose bisphosphate carboxylase small subunit, chloroplastic 1	NA	NA	E	Amino acid transport and metabolism	K01602	ko00630,ko00710,ko01100,ko01120,ko01200,map00630,map00710,map01100,map01120,map01200	RuBisCO catalyzes two reactions the carboxylation of D- ribulose 1,5-bisphosphate, the primary event in carbon dioxide fixation, as well as the oxidative fragmentation of the pentose substrate. Both reactions occur simultaneously and in competition at the same active site	NA	NA	NA
PB.10483.2	833	456	NA	NA	NA	NA	ribulose-1,5-bisphosphate carboxylase/oxygenase small subunit	Ribulose bisphosphate carboxylase small subunit, chloroplastic 1	NA	NA	E	Amino acid transport and metabolism	K01602	ko00630,ko00710,ko01100,ko01120,ko01200,map00630,map00710,map01100,map01120,map01200	RuBisCO catalyzes two reactions the carboxylation of D- ribulose 1,5-bisphosphate, the primary event in carbon dioxide fixation, as well as the oxidative fragmentation of the pentose substrate. Both reactions occur simultaneously and in competition at the same active site	NA	NA	NA
PB.10483.3	304	129	LncRNA	NA	NA	NA	NA	NA	NA	NA	NA	NA	NA	NA	NA	NA	NA	NA
PB.10484.1	999	619	NA	NA	NA	NA	PRA1 family protein B2	PRA1 family protein B2	PF03208	PRA1 family protein	P	Inorganic ion transport and metabolism	NA	NA	NA	transport(GO:0006810);biological_process(GO:0008150);vesicle-mediated transport(GO:0016192);localization(GO:0051179);establishment of localization(GO:0051234)	NA	cellular_component(GO:0005575);intracellular(GO:0005622);cell(GO:0005623);cytoplasm(GO:0005737);endosome(GO:0005768);endoplasmic reticulum(GO:0005783);Golgi apparatus(GO:0005794);trans-Golgi network(GO:0005802);endomembrane system(GO:0012505);cytoplasmic vesicle(GO:0031410);vesicle(GO:0031982);organelle subcompartment(GO:0031984);organelle(GO:0043226);membrane-bounded organelle(GO:0043227);intrac…
PB.10485.1	6180	3175	NA	NA	NA	NA	NA	NA	PF00665;PF13456	Integrase core domain;Reverse transcriptase-like	NA	NA	NA	NA	NA	NA	NA	NA
PB.10486.1	1037	505	NA	NA	NA	NA	endoribonuclease Dicer homolog 4-like; hypothetical protein PVAP13_2KG305600	NA	PF14709	double strand RNA binding domain from DEAD END PROTEIN 1	S	Function unknown	NA	NA	NA	NA	NA	NA
PB.10487.1	1003	595	NA	NA	NA	NA	uncharacterized protein LOC8075726; hypothetical protein E2562_010475	NA	NA	NA	S	Function unknown	NA	NA	NA	NA	NA	NA
PB.10488.1	997	527	NA	NA	NA	NA	photosynthetic NDH subunit of subcomplex B 5, chloroplastic; unnamed protein product, partial	NA	NA	NA	NA	NA	NA	NA	NA	response to stress(GO:0006950);response to oxidative stress(GO:0006979);biological_process(GO:0008150);response to stimulus(GO:0050896)	NA	cellular_component(GO:0005575);intracellular(GO:0005622);cell(GO:0005623);cytoplasm(GO:0005737);chloroplast(GO:0009507);chloroplast thylakoid(GO:0009534);chloroplast thylakoid membrane(GO:0009535);plastid(GO:0009536);thylakoid(GO:0009579);membrane(GO:0016020);plastid thylakoid(GO:0031976);organelle subcompartment(GO:0031984);photosynthetic membrane(GO:0034357);thylakoid membrane(GO:0042651);organ…
PB.10489.1	1008	531	NA	NA	NA	NA	hypothetical protein OsI_29621; protein DETOXIFICATION 27	Protein DETOXIFICATION 27	PF01554	MatE	V	Defense mechanisms	K03327	NA	Belongs to the multi antimicrobial extrusion (MATE) (TC 2.A.66.1) family	NA	NA	NA
PB.1049.1	3243	1972	NA	NA	NA	NA	G-type lectin S-receptor-like serine/threonine-protein kinase; hypothetical protein GQ55_9G017600	G-type lectin S-receptor-like serine/threonine-protein kinase At1g34300	PF00069;PF00954;PF01453;PF08276	Protein kinase domain;S-locus glycoprotein domain;D-mannose binding lectin;PAN-like domain	T	Signal transduction mechanisms	NA	NA	NA	NA	NA	cellular_component(GO:0005575);cell(GO:0005623);plasma membrane(GO:0005886);membrane(GO:0016020);cell part(GO:0044464);cell periphery(GO:0071944)
PB.10490.1	1040	508	NA	NA	NA	NA	ras-related protein Rab7 isoform X1	Ras-related protein Rab7	PF00071	Ras family	U	Intracellular trafficking, secretion, and vesicular transport	K07897	ko04137,ko04138,ko04140,ko04144,ko04145,ko05132,ko05146,ko05152,map04137,map04138,map04140,map04144,map04145,map05132,map05146,map05152	Ras family	NA	NA	NA
PB.10491.1	995	597	NA	NA	NA	NA	hypothetical protein SORBI_3002G351000; fasciclin-like arabinogalactan protein 11	Fasciclin-like arabinogalactan protein 11	PF02469	Fasciclin domain	S	Function unknown	NA	NA	NA	NA	NA	cellular_component(GO:0005575);cell wall(GO:0005618);intracellular(GO:0005622);cell(GO:0005623);cytoplasm(GO:0005737);Golgi apparatus(GO:0005794);plasma membrane(GO:0005886);cell-cell junction(GO:0005911);plant-type cell wall(GO:0009505);plasmodesma(GO:0009506);endomembrane system(GO:0012505);membrane(GO:0016020);cell junction(GO:0030054);external encapsulating structure(GO:0030312);intrinsic com…
PB.10492.1	1001	613	NA	NA	NA	NA	hypothetical protein GQ55_2G004900; dirigent protein 1-like	Dirigent protein 1	PF03018	Dirigent-like protein	S	Function unknown	NA	NA	NA	NA	NA	NA
PB.10493.1	1015	547	NA	NA	NA	NA	ribosomal proteinS6	40S ribosomal protein S6-2	NA	NA	J	Translation, ribosomal structure and biogenesis	K02991	ko01521,ko03010,ko04066,ko04150,ko04151,ko04371,ko04714,ko04910,ko05205,map01521,map03010,map04066,map04150,map04151,map04371,map04714,map04910,map05205	Belongs to the eukaryotic ribosomal protein eS6 family	NA	NA	NA
PB.10494.1	986	337	NA	NA	NA	NA	NADH-plastoquinone oxidoreductase subunit 3	NAD(P)H-quinone oxidoreductase subunit 3, chloroplastic	PF00507	NADH-ubiquinone/plastoquinone oxidoreductase, chain 3	C	Energy production and conversion	K05574	ko00190,ko01100,map00190,map01100	NDH shuttles electrons from NAD(P)H plastoquinone, via FMN and iron-sulfur (Fe-S) centers, to quinones in the photosynthetic chain and possibly in a chloroplast respiratory chain. The immediate electron acceptor for the enzyme in this species is believed to be plastoquinone. Couples the redox reaction to proton translocation, and thus conserves the redox energy in a proton gradient(ndhC)	NA	NA	cellular_component(GO:0005575);intracellular(GO:0005622);cell(GO:0005623);cytoplasm(GO:0005737);chloroplast(GO:0009507);plastid(GO:0009536);organelle(GO:0043226);membrane-bounded organelle(GO:0043227);intracellular organelle(GO:0043229);intracellular membrane-bounded organelle(GO:0043231);intracellular part(GO:0044424);cytoplasmic part(GO:0044444);cell part(GO:0044464)
PB.10495.1	993	508	NA	NA	NA	ERF	Ethylene-responsive transcription factor WIN1, partial	Ethylene-responsive transcription factor WIN1	PF00847	AP2 domain	K	Transcription	NA	NA	NA	response to acid chemical(GO:0001101);regulation of transcription, DNA-templated(GO:0006355);response to stress(GO:0006950);biological_process(GO:0008150);metabolic process(GO:0008152);biosynthetic process(GO:0009058);macromolecule biosynthetic process(GO:0009059);response to water deprivation(GO:0009414);response to water(GO:0009415);response to abiotic stimulus(GO:0009628);regulation of biosynt…	molecular_function(GO:0003674);nucleic acid binding(GO:0003676);DNA binding(GO:0003677);DNA-binding transcription factor activity(GO:0003700);binding(GO:0005488);sequence-specific DNA binding(GO:0043565);organic cyclic compound binding(GO:0097159);transcription regulator activity(GO:0140110);heterocyclic compound binding(GO:1901363)	NA
PB.10496.1	1016	586	NA	NA	NA	NA	RNA-binding protein CP29B, chloroplastic-like; hypothetical protein EJB05_11066, partial	29 kDa ribonucleoprotein A, chloroplastic	PF00076;PF00076	RNA recognition motif. (a.k.a. RRM, RBD, or RNP domain);RNA recognition motif. (a.k.a. RRM, RBD, or RNP domain)	A	RNA processing and modification	K11294	ko05130,map05130	RNA recognition motif	response to acid chemical(GO:0001101);immune system process(GO:0002376);response to stress(GO:0006950);defense response(GO:0006952);immune response(GO:0006955);biological_process(GO:0008150);response to temperature stimulus(GO:0009266);response to cold(GO:0009409);response to abiotic stimulus(GO:0009628);cold acclimation(GO:0009631);response to endogenous stimulus(GO:0009719);response to hormone(…	molecular_function(GO:0003674);nucleic acid binding(GO:0003676);RNA binding(GO:0003723);single-stranded RNA binding(GO:0003727);mRNA binding(GO:0003729);binding(GO:0005488);poly-pyrimidine tract binding(GO:0008187);poly(U) RNA binding(GO:0008266);organic cyclic compound binding(GO:0097159);heterocyclic compound binding(GO:1901363)	cellular_component(GO:0005575);intracellular(GO:0005622);cell(GO:0005623);cytoplasm(GO:0005737);chloroplast(GO:0009507);plastid envelope(GO:0009526);plastid stroma(GO:0009532);chloroplast thylakoid(GO:0009534);chloroplast thylakoid membrane(GO:0009535);plastid(GO:0009536);chloroplast stroma(GO:0009570);thylakoid(GO:0009579);chloroplast envelope(GO:0009941);stromule(GO:0010319);membrane(GO:0016020…
PB.10497.1	1000	542	NA	NA	NA	NA	uncharacterized protein LOC8080647; hypothetical protein BDA96_07G162100	NA	NA	NA	NA	NA	NA	NA	NA	NA	NA	NA
PB.10498.1	1023	494	NA	NA	NA	NA	hypothetical protein BDA96_08G198300	Phytoene synthase 2, chloroplastic	PF00494	Squalene/phytoene synthase	I	Lipid transport and metabolism	K02291	ko00906,ko01062,ko01100,ko01110,map00906,map01062,map01100,map01110	Squalene/phytoene synthase(PSY3)	NA	NA	NA
PB.10499.1	997	598	NA	NA	NA	NA	hypothetical protein EJB05_30225, partial; transcription factor bHLH150	Transcription factor bHLH149	NA	NA	K	Transcription	NA	NA	NA	NA	NA	NA
PB.105.1	3161	1612	NA	NA	NA	NA	hypothetical protein BAE44_0020986	E3 ubiquitin-protein ligase WAV3	NA	NA	O	Posttranslational modification, protein turnover, chaperones	NA	NA	NA	NA	NA	NA
PB.105.2	1832	905	NA	NA	NA	NA	hypothetical protein GQ55_1G429700	NA	NA	NA	O	Posttranslational modification, protein turnover, chaperones	NA	NA	NA	NA	NA	NA
PB.1050.1	3263	1596	NA	NA	NA	NA	extra-large guanine nucleotide-binding protein 3; hypothetical protein GQ55_1G002800	Extra-large guanine nucleotide-binding protein 3	PF00503	G-protein alpha subunit	DT	Cell cycle control, cell division, chromosome partitioning ;Signal transduction mechanisms	NA	NA	NA	biological_process(GO:0008150);response to external stimulus(GO:0009605);response to biotic stimulus(GO:0009607);response to bacterium(GO:0009617);response to endogenous stimulus(GO:0009719);response to ethylene(GO:0009723);response to hormone(GO:0009725);response to organic substance(GO:0010033);response to chemical(GO:0042221);response to external biotic stimulus(GO:0043207);regulation of biolo…	nucleotide binding(GO:0000166);nucleoside binding(GO:0001882);purine nucleoside binding(GO:0001883);molecular_function(GO:0003674);catalytic activity(GO:0003824);GTPase activity(GO:0003924);binding(GO:0005488);GTP binding(GO:0005525);pyrophosphatase activity(GO:0016462);hydrolase activity(GO:0016787);hydrolase activity, acting on acid anhydrides(GO:0016817);hydrolase activity, acting on acid anhy…	cellular_component(GO:0005575);intracellular(GO:0005622);cell(GO:0005623);nucleus(GO:0005634);organelle(GO:0043226);membrane-bounded organelle(GO:0043227);intracellular organelle(GO:0043229);intracellular membrane-bounded organelle(GO:0043231);intracellular part(GO:0044424);cell part(GO:0044464)
PB.10500.1	997	499	NA	NA	NA	NA	glycine-rich RNA-binding protein RZ1A-like	Glycine-rich RNA-binding protein RZ1A	PF00076;PF00098	RNA recognition motif. (a.k.a. RRM, RBD, or RNP domain);Zinc knuckle	A	RNA processing and modification	K12885	ko03040,map03040	Zinc knuckle	response to stress(GO:0006950);biological_process(GO:0008150);response to temperature stimulus(GO:0009266);response to cold(GO:0009409);response to abiotic stimulus(GO:0009628);response to stimulus(GO:0050896)	nucleotide binding(GO:0000166);molecular_function(GO:0003674);nucleic acid binding(GO:0003676);RNA binding(GO:0003723);mRNA binding(GO:0003729);binding(GO:0005488);small molecule binding(GO:0036094);organic cyclic compound binding(GO:0097159);nucleoside phosphate binding(GO:1901265);heterocyclic compound binding(GO:1901363)	cellular_component(GO:0005575);intracellular(GO:0005622);cell(GO:0005623);nucleus(GO:0005634);cytoplasm(GO:0005737);cytosol(GO:0005829);organelle(GO:0043226);membrane-bounded organelle(GO:0043227);intracellular organelle(GO:0043229);intracellular membrane-bounded organelle(GO:0043231);intracellular part(GO:0044424);cytoplasmic part(GO:0044444);cell part(GO:0044464)
PB.10501.1	943	532	NA	NA	NA	NA	Auxin-responsive protein IAA24; hypothetical protein HU200_001392	Auxin-responsive protein IAA24	PF02309	AUX/IAA family	K	Transcription	K14484	ko04075,map04075	Aux IAA proteins are short-lived transcriptional factors that function as repressors of early auxin response genes at low auxin concentrations(IAA2)	NA	NA	NA
PB.10502.1	998	481	NA	NA	NA	NA	uncharacterized protein LOC101765634	NA	PF06749	Protein of unknown function (DUF1218)	S	Function unknown	NA	NA	NA	NA	NA	NA
PB.10503.1	1009	612	NA	NA	NA	NA	hypothetical protein BAE44_0003290	NA	PF05678	VQ motif	S	Function unknown	NA	NA	NA	regulation of transcription, DNA-templated(GO:0006355);biological_process(GO:0008150);regulation of biosynthetic process(GO:0009889);regulation of gene expression(GO:0010468);regulation of macromolecule biosynthetic process(GO:0010556);regulation of nucleobase-containing compound metabolic process(GO:0019219);regulation of metabolic process(GO:0019222);regulation of cellular metabolic process(GO:…	NA	cellular_component(GO:0005575);intracellular(GO:0005622);cell(GO:0005623);nucleus(GO:0005634);organelle(GO:0043226);membrane-bounded organelle(GO:0043227);intracellular organelle(GO:0043229);intracellular membrane-bounded organelle(GO:0043231);intracellular part(GO:0044424);cell part(GO:0044464)
PB.10504.1	983	460	NA	NA	NA	NA	transmembrane protein 18-like; hypothetical protein HU200_028334	Transmembrane protein 18	PF14770	Transmembrane protein 18	S	Function unknown	K22145	NA	Transmembrane protein 18	NA	NA	NA
PB.10505.1	995	498	NA	NA	NA	NA	glutathione S-transferase DHAR2-like; hypothetical protein GQ55_3G090600	Chloride intracellular channel protein 6; Probable glutathione S-transferase DHAR1, cytosolic	PF13417	Glutathione S-transferase, N-terminal domain	O	Posttranslational modification, protein turnover, chaperones	K21888	ko00053,ko00480,ko01100,map00053,map00480,map01100	Glutathione S-transferase, N-terminal domain(DHAR1)	response to reactive oxygen species(GO:0000302);response to acid chemical(GO:0001101);carbohydrate metabolic process(GO:0005975);monosaccharide metabolic process(GO:0005996);organic acid metabolic process(GO:0006082);cellular protein modification process(GO:0006464);peptide metabolic process(GO:0006518);cellular modified amino acid metabolic process(GO:0006575);coenzyme metabolic process(GO:00067…	molecular_function(GO:0003674);catalytic activity(GO:0003824);binding(GO:0005488);copper ion binding(GO:0005507);disulfide oxidoreductase activity(GO:0015036);peptide disulfide oxidoreductase activity(GO:0015037);glutathione disulfide oxidoreductase activity(GO:0015038);antioxidant activity(GO:0016209);oxidoreductase activity(GO:0016491);oxidoreductase activity, acting on a sulfur group of donors…	cellular_component(GO:0005575);extracellular region(GO:0005576);intracellular(GO:0005622);cell(GO:0005623);cytoplasm(GO:0005737);mitochondrion(GO:0005739);vacuole(GO:0005773);peroxisome(GO:0005777);cytosol(GO:0005829);plasma membrane(GO:0005886);chloroplast(GO:0009507);plastid stroma(GO:0009532);plastid(GO:0009536);chloroplast stroma(GO:0009570);membrane(GO:0016020);microbody(GO:0042579);organell…
PB.10506.1	968	519	NA	NA	NA	NA	cysteine proteinase inhibitor 3-like	Cysteine proteinase inhibitor 3	PF16845	Aspartic acid proteinase inhibitor	T	Signal transduction mechanisms	NA	NA	NA	NA	NA	NA
PB.10507.1	996	592	NA	NA	NA	NA	blue copper protein-like	Blue copper protein	PF02298	Plastocyanin-like domain	S	Function unknown	NA	NA	NA	NA	NA	NA
PB.10508.1	991	503	NA	NA	NA	NA	hypothetical protein EJB05_45418, partial; unnamed protein product	Peroxygenase	PF05042	Caleosin related protein	S	Function unknown	K17991	ko00073,map00073	Caleosin related protein	NA	NA	NA
PB.10509.1	1007	570	NA	NA	NA	NA	probable ribose-5-phosphate isomerase 3, chloroplastic; hypothetical protein EJB05_15262, partial	Probable ribose-5-phosphate isomerase 3, chloroplastic	NA	NA	G	Carbohydrate transport and metabolism	NA	NA	NA	response to stress(GO:0006950);defense response(GO:0006952);biological_process(GO:0008150);response to external stimulus(GO:0009605);response to biotic stimulus(GO:0009607);response to bacterium(GO:0009617);response to endogenous stimulus(GO:0009719);response to hormone(GO:0009725);response to cytokinin(GO:0009735);response to organic substance(GO:0010033);response to chemical(GO:0042221);defense…	NA	cellular_component(GO:0005575);intracellular(GO:0005622);cell(GO:0005623);cytoplasm(GO:0005737);chloroplast(GO:0009507);plastid envelope(GO:0009526);plastid stroma(GO:0009532);chloroplast thylakoid(GO:0009534);chloroplast thylakoid membrane(GO:0009535);plastid(GO:0009536);chloroplast stroma(GO:0009570);thylakoid(GO:0009579);chloroplast envelope(GO:0009941);membrane(GO:0016020);organelle envelope(…
PB.1051.1	1568	836	NA	NA	NA	NA	D-glycerate 3-kinase, chloroplastic	NA	NA	NA	S	Function unknown	K15918	ko00260,ko00561,ko00630,ko01100,ko01110,ko01130,ko01200,map00260,map00561,map00630,map01100,map01110,map01130,map01200	D-glycerate 3-kinase	phosphorus metabolic process(GO:0006793);phosphate-containing compound metabolic process(GO:0006796);biological_process(GO:0008150);metabolic process(GO:0008152);photorespiration(GO:0009853);cellular process(GO:0009987);phosphorylation(GO:0016310);cellular metabolic compound salvage(GO:0043094);cellular metabolic process(GO:0044237)	molecular_function(GO:0003674);catalytic activity(GO:0003824);glycerate kinase activity(GO:0008887);kinase activity(GO:0016301);transferase activity(GO:0016740);transferase activity, transferring phosphorus-containing groups(GO:0016772);phosphotransferase activity, alcohol group as acceptor(GO:0016773)	cellular_component(GO:0005575);intracellular(GO:0005622);cell(GO:0005623);cytoplasm(GO:0005737);chloroplast(GO:0009507);plastid envelope(GO:0009526);plastid stroma(GO:0009532);plastid(GO:0009536);chloroplast stroma(GO:0009570);chloroplast envelope(GO:0009941);organelle envelope(GO:0031967);envelope(GO:0031975);organelle(GO:0043226);membrane-bounded organelle(GO:0043227);intracellular organelle(GO…
PB.10510.1	984	625	NA	NA	NA	NA	hypothetical protein BAE44_0015967; uncharacterized protein LOC101779687	NA	NA	NA	S	Function unknown	NA	NA	NA	NA	NA	NA
PB.10511.1	991	487	NA	NA	NA	NA	elongation factor 1-delta 1; hypothetical protein EJB05_50700, partial	Elongation factor 1-delta 1	NA	NA	J	Translation, ribosomal structure and biogenesis	NA	NA	NA	NA	NA	cellular_component(GO:0005575);intracellular(GO:0005622);cell(GO:0005623);cytoplasm(GO:0005737);cytosol(GO:0005829);intracellular part(GO:0044424);cytoplasmic part(GO:0044444);cell part(GO:0044464)
PB.10512.1	987	496	NA	NA	NA	NA	glycine-rich RNA-binding protein 8	Glycine-rich RNA-binding protein RZ1A	NA	NA	A	RNA processing and modification	K12885	ko03040,map03040	Zinc knuckle	response to stress(GO:0006950);biological_process(GO:0008150);response to temperature stimulus(GO:0009266);response to cold(GO:0009409);response to abiotic stimulus(GO:0009628);response to stimulus(GO:0050896)	nucleotide binding(GO:0000166);molecular_function(GO:0003674);nucleic acid binding(GO:0003676);RNA binding(GO:0003723);mRNA binding(GO:0003729);binding(GO:0005488);small molecule binding(GO:0036094);organic cyclic compound binding(GO:0097159);nucleoside phosphate binding(GO:1901265);heterocyclic compound binding(GO:1901363)	cellular_component(GO:0005575);intracellular(GO:0005622);cell(GO:0005623);nucleus(GO:0005634);cytoplasm(GO:0005737);cytosol(GO:0005829);organelle(GO:0043226);membrane-bounded organelle(GO:0043227);intracellular organelle(GO:0043229);intracellular membrane-bounded organelle(GO:0043231);intracellular part(GO:0044424);cytoplasmic part(GO:0044444);cell part(GO:0044464)
PB.10513.1	1002	621	NA	NA	NA	NA	50S ribosomal protein L3, chloroplastic-like; hypothetical protein E2562_015373	50S ribosomal protein L3, chloroplastic (Fragment)	NA	NA	J	Translation, ribosomal structure and biogenesis	K02906	ko03010,map03010	Belongs to the universal ribosomal protein uL3 family	NA	NA	cellular_component(GO:0005575);intracellular(GO:0005622);cell(GO:0005623);cytoplasm(GO:0005737);chloroplast(GO:0009507);plastid envelope(GO:0009526);plastid stroma(GO:0009532);plastid(GO:0009536);chloroplast stroma(GO:0009570);chloroplast envelope(GO:0009941);membrane(GO:0016020);organelle envelope(GO:0031967);envelope(GO:0031975);organelle(GO:0043226);membrane-bounded organelle(GO:0043227);intra…
PB.10514.1	992	558	NA	NA	NA	NA	putative GEM-like protein 8	Putative GEM-like protein 8	NA	NA	S	Function unknown	NA	NA	NA	NA	NA	NA
PB.10515.1	996	485	NA	NA	NA	NA	DNA-directed RNA polymerases II and IV subunit 5A	DNA-directed RNA polymerases II and IV subunit 5A	PF01191;PF03871	RNA polymerase Rpb5, C-terminal domain;RNA polymerase Rpb5, N-terminal domain	K	Transcription	K03013	ko00230,ko00240,ko01100,ko03020,ko04623,ko05016,ko05169,map00230,map00240,map01100,map03020,map04623,map05016,map05169	RNA polymerase Rpb5, C-terminal domain	NA	NA	RNA polymerase IV complex(GO:0000418);DNA-directed RNA polymerase complex(GO:0000428);cellular_component(GO:0005575);intracellular(GO:0005622);cell(GO:0005623);nucleus(GO:0005634);nucleoplasm(GO:0005654);RNA polymerase II, core complex(GO:0005665);RNA polymerase II, holoenzyme(GO:0016591);RNA polymerase complex(GO:0030880);membrane-enclosed lumen(GO:0031974);nuclear lumen(GO:0031981);protein-cont…
PB.10516.1	1001	516	NA	NA	NA	NA	hypothetical protein EJB05_29873	Elongation factor P	PF01132;PF09285;PF08207	Elongation factor P (EF-P) OB domain;Elongation factor P, C-terminal;Elongation factor P (EF-P) KOW-like domain	J	Translation, ribosomal structure and biogenesis	K02356	NA	Elongation factor P, C-terminal	NA	NA	NA
PB.10517.1	982	517	NA	NA	NA	NA	hypothetical protein EJB05_20128; Protein CURVATURE THYLAKOID 1D chloroplastic	Protein CURVATURE THYLAKOID 1D, chloroplastic	PF14159	CAAD domains of cyanobacterial aminoacyl-tRNA synthetase	S	Function unknown	NA	NA	NA	NA	NA	NA
PB.10518.1	984	542	NA	NA	NA	NA	chaperonin-like RbcX protein 2, chloroplastic; hypothetical protein GQ55_9G040200	RuBisCO chaperone RbcX	PF02341	RbcX protein	S	Function unknown	NA	NA	NA	NA	NA	NA
PB.10519.1	981	526	NA	NA	NA	NA	hypothetical protein HU200_010429; uncharacterized protein LOC120658213	NA	PF13462	Thioredoxin	S	Function unknown	NA	NA	NA	NA	NA	NA
PB.1052.1	1490	937	NA	NA	NA	NA	senescence-specific cysteine protease SAG39-like	Senescence-specific cysteine protease SAG39	PF00112;PF08246	Papain family cysteine protease;Cathepsin propeptide inhibitor domain (I29)	O	Posttranslational modification, protein turnover, chaperones	K01365	ko04140,ko04142,ko04145,ko04210,ko04612,ko05205,ko05323,ko05418,map04140,map04142,map04145,map04210,map04612,map05205,map05323,map05418	Belongs to the peptidase C1 family	NA	NA	NA
PB.10520.1	943	631	NA	NA	NA	NA	Osmotin-like protein; hypothetical protein BDA96_08G149700	Osmotin-like protein	NA	NA	O	Posttranslational modification, protein turnover, chaperones	NA	NA	NA	NA	NA	NA
PB.10521.1	983	446	NA	NA	NA	NA	uncharacterized protein LOC120707349 isoform X1; hypothetical protein EJB05_44812, partial	NA	NA	NA	NA	NA	NA	NA	NA	NA	NA	NA
PB.10522.1	981	566	NA	NA	NA	NA	NADH-ubiquinone oxidoreductase 20 kDa subunit	NADH dehydrogenase [ubiquinone] iron-sulfur protein 7, mitochondrial; NADH-ubiquinone oxidoreductase 20 kDa subunit	PF01058	NADH ubiquinone oxidoreductase, 20 Kd subunit	C	Energy production and conversion	K03940	ko00190,ko01100,ko04714,ko04723,ko04932,ko05010,ko05012,ko05016,map00190,map01100,map04714,map04723,map04932,map05010,map05012,map05016	Belongs to the complex I 20 kDa subunit family	NA	NA	NA
PB.10523.1	982	483	NA	NA	NA	NA	LOW QUALITY PROTEIN: ras-related protein RABB1c-like; hypothetical protein EUGRSUZ_E04227	Ras-related protein RABB1c	NA	NA	U	Intracellular trafficking, secretion, and vesicular transport	K07877	ko04152,map04152	ADP-ribosylation factor family	NA	NA	NA
PB.10524.1	983	556	NA	NA	NA	NA	dormancy-associated protein homolog 3; hypothetical protein E2562_024079	NA	NA	NA	S	Function unknown	NA	NA	NA	NA	NA	NA
PB.10525.1	955	629	NA	NA	NA	NA	NA	NA	NA	NA	NA	NA	NA	NA	NA	NA	NA	NA
PB.10526.1	976	574	NA	NA	NA	NA	uncharacterized protein LOC120642716 isoform X2; hypothetical protein PVAP13_1NG488900	NA	NA	NA	NA	NA	NA	NA	NA	NA	NA	NA
PB.10527.1	969	486	NA	NA	NA	NA	nascent polypeptide-associated complex subunit alpha-like protein 1	Nascent polypeptide-associated complex subunit alpha-like protein 1	PF01849;PF19026	NAC domain;HYPK UBA domain	K	Transcription	K03626	NA	NAC domain	NA	NA	NA
PB.10528.1	974	604	NA	NA	NA	NA	leucine-rich repeat extensin-like protein 3 isoform X1; hypothetical protein EJB05_21740	NA	NA	NA	S	Function unknown	NA	NA	NA	NA	NA	NA
PB.10529.1	973	477	NA	NA	NA	NA	hypothetical protein SHCRBa_063_N24_R_210; ER membrane protein complex subunit 7 homolog	ER membrane protein complex subunit 7 homolog	PF09430	Protein of unknown function (DUF2012)	S	Function unknown	NA	NA	NA	NA	NA	cellular_component(GO:0005575);intracellular(GO:0005622);cell(GO:0005623);cytoplasm(GO:0005737);endoplasmic reticulum(GO:0005783);endomembrane system(GO:0012505);organelle(GO:0043226);membrane-bounded organelle(GO:0043227);intracellular organelle(GO:0043229);intracellular membrane-bounded organelle(GO:0043231);intracellular part(GO:0044424);cytoplasmic part(GO:0044444);cell part(GO:0044464)
PB.1053.1	7004	3010	NA	NA	NA	NA	hypothetical protein ZEAMMB73_Zm00001d022590; uncharacterized protein LOC100280033 isoform X1	NA	NA	NA	L	Replication, recombination and repair	NA	NA	NA	nuclear-transcribed mRNA catabolic process, nonsense-mediated decay(GO:0000184);nuclear-transcribed mRNA catabolic process(GO:0000956);nucleobase-containing compound metabolic process(GO:0006139);RNA catabolic process(GO:0006401);mRNA catabolic process(GO:0006402);cellular protein modification process(GO:0006464);protein phosphorylation(GO:0006468);lipid metabolic process(GO:0006629);phospholipid…	molecular_function(GO:0003674);nucleic acid binding(GO:0003676);DNA binding(GO:0003677);catalytic activity(GO:0003824);protein kinase activity(GO:0004672);protein serine/threonine kinase activity(GO:0004674);binding(GO:0005488);kinase activity(GO:0016301);transferase activity(GO:0016740);transferase activity, transferring phosphorus-containing groups(GO:0016772);phosphotransferase activity, alcoh…	cellular_component(GO:0005575);intracellular(GO:0005622);cell(GO:0005623);nucleus(GO:0005634);nucleoplasm(GO:0005654);cytoplasm(GO:0005737);membrane-enclosed lumen(GO:0031974);nuclear lumen(GO:0031981);organelle(GO:0043226);membrane-bounded organelle(GO:0043227);intracellular organelle(GO:0043229);intracellular membrane-bounded organelle(GO:0043231);organelle lumen(GO:0043233);organelle part(GO:0…
PB.1053.2	5558	2268	NA	NA	NA	NA	hypothetical protein PVAP13_6NG215303; uncharacterized protein LOC100281651 isoform X1	NA	PF00078	Reverse transcriptase (RNA-dependent DNA polymerase)	L	Replication, recombination and repair	NA	NA	NA	NA	NA	NA
PB.10530.1	970	561	NA	NA	NA	NA	uncharacterized protein C2845_PM18G07290; hypothetical protein GQ55_8G151600	NA	NA	NA	NA	NA	NA	NA	NA	NA	NA	NA
PB.10531.1	973	499	NA	NA	NA	NA	20 kDa chaperonin, chloroplastic-like isoform X2; hypothetical protein EJB05_20434	20 kDa chaperonin, chloroplastic	PF00166;PF00166	Chaperonin 10 Kd subunit;Chaperonin 10 Kd subunit	O	Posttranslational modification, protein turnover, chaperones	NA	NA	NA	response to stress(GO:0006950);biological_process(GO:0008150);response to temperature stimulus(GO:0009266);response to cold(GO:0009409);response to abiotic stimulus(GO:0009628);regulation of abscisic acid-activated signaling pathway(GO:0009787);negative regulation of abscisic acid-activated signaling pathway(GO:0009788);positive regulation of metabolic process(GO:0009893);regulation of signal tra…	molecular_function(GO:0003674);binding(GO:0005488);copper ion binding(GO:0005507);ion binding(GO:0043167);cation binding(GO:0043169);metal ion binding(GO:0046872);transition metal ion binding(GO:0046914)	cellular_component(GO:0005575);extracellular region(GO:0005576);intracellular(GO:0005622);cell(GO:0005623);cytoplasm(GO:0005737);mitochondrion(GO:0005739);chloroplast(GO:0009507);plastid envelope(GO:0009526);plastid stroma(GO:0009532);chloroplast thylakoid(GO:0009534);chloroplast thylakoid membrane(GO:0009535);plastid(GO:0009536);chloroplast stroma(GO:0009570);thylakoid(GO:0009579);chloroplast en…
PB.10532.1	968	482	NA	NA	NA	NA	protein SYS1 homolog; hypothetical protein PVAP13_5NG383700	Protein SYS1 homolog	PF09801	Integral membrane protein S linking to the trans Golgi network	U	Intracellular trafficking, secretion, and vesicular transport	K20318	NA	Integral membrane protein S linking to the trans Golgi network	NA	NA	NA
PB.10533.1	965	611	NA	NA	NA	ERF	ethylene-responsive transcription factor 4	Ethylene-responsive transcription factor 4	NA	NA	K	Transcription	K09286	NA	AP2 domain	NA	NA	NA
PB.10534.1	972	440	NA	NA	NA	NA	malignant T-cell-amplified sequence 1 homolog	Malignant T-cell-amplified sequence 1 homolog	PF01472;PF17832	PUA domain;Pre-PUA-like domain	J	Translation, ribosomal structure and biogenesis	K07575;K02883	ko03010,map03010;ko03010,map03010	PUA domain;PUA domain	formation of translation preinitiation complex(GO:0001731);cytoplasmic translation(GO:0002181);cytoplasmic translational initiation(GO:0002183);translation(GO:0006412);translational initiation(GO:0006413);peptide metabolic process(GO:0006518);nitrogen compound metabolic process(GO:0006807);organelle organization(GO:0006996);biological_process(GO:0008150);metabolic process(GO:0008152);biosynthetic…	NA	cellular_component(GO:0005575);intracellular(GO:0005622);cell(GO:0005623);cytoplasm(GO:0005737);cytosol(GO:0005829);plasma membrane(GO:0005886);membrane(GO:0016020);intracellular part(GO:0044424);cytoplasmic part(GO:0044444);cell part(GO:0044464);cell periphery(GO:0071944)
PB.10535.1	998	590	NA	NA	NA	NA	uncharacterized protein LOC101783158; hypothetical protein BAE44_0023239	NA	NA	NA	NA	NA	NA	NA	NA	NA	NA	NA
PB.10536.1	991	585	NA	NA	NA	NA	nifU-like protein 1, chloroplastic; hypothetical protein GQ55_9G498100	NA	NA	NA	O	Posttranslational modification, protein turnover, chaperones	NA	NA	NA	NA	NA	cellular_component(GO:0005575);intracellular(GO:0005622);cell(GO:0005623);cytoplasm(GO:0005737);chloroplast(GO:0009507);plastid(GO:0009536);organelle(GO:0043226);membrane-bounded organelle(GO:0043227);intracellular organelle(GO:0043229);intracellular membrane-bounded organelle(GO:0043231);intracellular part(GO:0044424);cytoplasmic part(GO:0044444);cell part(GO:0044464)
PB.10537.1	967	502	NA	NA	NA	NA	60S ribosomal protein L7-1	60S ribosomal protein L7-3	PF00327;PF08079	Ribosomal protein L30p/L7e;Ribosomal L30 N-terminal domain	J	Translation, ribosomal structure and biogenesis	K02937	ko03010,map03010	60S ribosomal protein	NA	molecular_function(GO:0003674);nucleic acid binding(GO:0003676);RNA binding(GO:0003723);mRNA binding(GO:0003729);structural constituent of ribosome(GO:0003735);structural molecule activity(GO:0005198);binding(GO:0005488);organic cyclic compound binding(GO:0097159);heterocyclic compound binding(GO:1901363)	cellular_component(GO:0005575);cell wall(GO:0005618);intracellular(GO:0005622);cell(GO:0005623);cytoplasm(GO:0005737);vacuole(GO:0005773);vacuolar membrane(GO:0005774);cytosol(GO:0005829);ribosome(GO:0005840);polysome(GO:0005844);plasma membrane(GO:0005886);chloroplast(GO:0009507);plastid(GO:0009536);large ribosomal subunit(GO:0015934);membrane(GO:0016020);cytosolic large ribosomal subunit(GO:002…
PB.10538.1	1001	490	NA	NA	NA	NA	50S ribosomal protein L6, chloroplastic; hypothetical protein GQ55_9G472700	50S ribosomal protein L6, chloroplastic	NA	NA	J	Translation, ribosomal structure and biogenesis	K02933	ko03010,map03010	Belongs to the universal ribosomal protein uL6 family	reproduction(GO:0000003);developmental process involved in reproduction(GO:0003006);multicellular organism development(GO:0007275);biological_process(GO:0008150);response to endogenous stimulus(GO:0009719);response to hormone(GO:0009725);response to cytokinin(GO:0009735);embryo development(GO:0009790);post-embryonic development(GO:0009791);embryo development ending in seed dormancy(GO:0009793);re…	molecular_function(GO:0003674);structural constituent of ribosome(GO:0003735);structural molecule activity(GO:0005198)	cellular_component(GO:0005575);intracellular(GO:0005622);cell(GO:0005623);cytoplasm(GO:0005737);chloroplast(GO:0009507);plastid envelope(GO:0009526);plastid stroma(GO:0009532);plastid(GO:0009536);chloroplast stroma(GO:0009570);chloroplast envelope(GO:0009941);membrane(GO:0016020);organelle envelope(GO:0031967);envelope(GO:0031975);organelle(GO:0043226);membrane-bounded organelle(GO:0043227);intra…
PB.10539.1	6260	2542	NA	NA	NA	NA	Transposon Ty3-G Gag-Pol polyprotein	Transposon Ty3-G Gag-Pol polyprotein	NA	NA	H	Coenzyme transport and metabolism	NA	NA	NA	NA	NA	NA
PB.1054.1	2121	942	NA	NA	NA	NA	uncharacterized protein LOC120678502 isoform X4; hypothetical protein PVAP13_6KG253300	NA	PF05834	Lycopene cyclase protein	NA	NA	NA	NA	NA	NA	NA	NA
PB.1054.2	6323	2833	NA	NA	NA	NA	NA	NA	NA	NA	NA	NA	NA	NA	NA	NA	NA	NA
PB.10540.1	968	639	NA	NA	NA	NA	thylakoid lumenal 19 kDa protein, chloroplastic; hypothetical protein EJB05_48387, partial	NA	PF01789	PsbP	S	Function unknown	NA	NA	NA	NA	NA	NA
PB.10541.1	931	496	NA	NA	NA	NA	glutathione-S-transferase 1	Glutathione S-transferase 1	PF00043;PF02798	Glutathione S-transferase, C-terminal domain;Glutathione S-transferase, N-terminal domain	O	Posttranslational modification, protein turnover, chaperones	K00799	ko00480,ko00980,ko00982,ko00983,ko01524,ko05200,ko05204,ko05225,ko05418,map00480,map00980,map00982,map00983,map01524,map05200,map05204,map05225,map05418	Belongs to the GST superfamily	response to reactive oxygen species(GO:0000302);response to stress(GO:0006950);response to oxidative stress(GO:0006979);biological_process(GO:0008150);response to xenobiotic stimulus(GO:0009410);response to chemical(GO:0042221);response to stimulus(GO:0050896);response to oxygen-containing compound(GO:1901700)	molecular_function(GO:0003674);catalytic activity(GO:0003824);glutathione transferase activity(GO:0004364);transferase activity(GO:0016740);transferase activity, transferring alkyl or aryl (other than methyl) groups(GO:0016765)	cellular_component(GO:0005575);protein-containing complex(GO:0032991)
PB.10542.1	938	572	NA	NA	NA	NA	blue copper protein-like	Blue copper protein; Uclacyanin-3	PF02298	Plastocyanin-like domain	S	Function unknown	NA	NA	NA	NA	NA	NA
PB.10543.1	968	576	NA	NA	NA	NA	Chlorophyll a-b binding protein, chloroplastic; hypothetical protein EJB05_05812, partial	Chlorophyll a-b binding protein, chloroplastic	PF00504	Chlorophyll A-B binding protein	C	Energy production and conversion	K08913;K08912	ko00196,ko01100,map00196,map01100;ko00196,ko01100,map00196,map01100	The light-harvesting complex (LHC) functions as a light receptor, it captures and delivers excitation energy to photosystems with which it is closely associated;The light-harvesting complex (LHC) functions as a light receptor, it captures and delivers excitation energy to photosystems with which it is closely associated	NA	NA	NA
PB.10544.1	911	541	NA	NA	NA	NA	germin-like protein 8-14	Germin-like protein 8-14	PF00190	Cupin	O	Posttranslational modification, protein turnover, chaperones	NA	NA	NA	NA	NA	NA
PB.10545.1	996	365	NA	NA	NA	NA	RNA polymerase beta subunit	NA	PF04998	RNA polymerase Rpb1, domain 5	K	Transcription	K03046	ko00230,ko00240,ko01100,ko03020,map00230,map00240,map01100,map03020	DNA-directed RNA polymerase(rpoC2)	NA	NA	cellular_component(GO:0005575);intracellular(GO:0005622);cell(GO:0005623);cytoplasm(GO:0005737);nucleoid(GO:0009295);chloroplast(GO:0009507);plastid stroma(GO:0009532);plastid(GO:0009536);chloroplast stroma(GO:0009570);organelle(GO:0043226);membrane-bounded organelle(GO:0043227);intracellular organelle(GO:0043229);intracellular membrane-bounded organelle(GO:0043231);organelle part(GO:0044422);int…
PB.10546.1	970	489	NA	NA	NA	NA	peroxisomal membrane protein 11-1; hypothetical protein Zm00014a_021446	Peroxisomal membrane protein 11-1	PF05648	Peroxisomal biogenesis factor 11 (PEX11)	U	Intracellular trafficking, secretion, and vesicular transport	K13352	ko04146,map04146	Peroxisomal biogenesis factor 11 (PEX11)	organelle organization(GO:0006996);peroxisome organization(GO:0007031);circadian rhythm(GO:0007623);biological_process(GO:0008150);cellular process(GO:0009987);cellular component organization(GO:0016043);peroxisome fission(GO:0016559);regulation of cellular component size(GO:0032535);regulation of peroxisome size(GO:0044375);organelle fission(GO:0048285);rhythmic process(GO:0048511);biological re…	molecular_function(GO:0003674);binding(GO:0005488);protein binding(GO:0005515);identical protein binding(GO:0042802)	cellular_component(GO:0005575);intracellular(GO:0005622);cell(GO:0005623);cytoplasm(GO:0005737);mitochondrion(GO:0005739);peroxisome(GO:0005777);peroxisomal membrane(GO:0005778);integral component of peroxisomal membrane(GO:0005779);cell-cell junction(GO:0005911);plasmodesma(GO:0009506);chloroplast(GO:0009507);plastid(GO:0009536);membrane(GO:0016020);integral component of membrane(GO:0016021);cel…
PB.10547.1	962	509	NA	NA	NA	NA	ras-related protein RIC2; hypothetical protein EJB05_36803	Ras-related protein RIC2	PF00071	Ras family	U	Intracellular trafficking, secretion, and vesicular transport	K07904	ko04144,ko04961,ko04962,ko04972,map04144,map04961,map04962,map04972	Ras family	NA	NA	NA
PB.10548.1	970	338	NA	NA	NA	NA	ATP synthase CF0 subunit IV	ATP synthase subunit a, chloroplastic	PF00119	ATP synthase A chain	C	Energy production and conversion	NA	NA	NA	NA	NA	NA
PB.10549.1	6222	2538	NA	NA	NA	NA	NA	NA	NA	NA	NA	NA	NA	NA	NA	NA	NA	NA
PB.1055.1	5865	2498	NA	NA	NA	NA	NA	NA	NA	NA	NA	NA	K08287	NA	Serine/Threonine protein kinases, catalytic domain(AFC1)	NA	NA	NA
PB.1055.2	5509	2407	NA	NA	NA	NA	NA	NA	NA	NA	NA	NA	NA	NA	NA	NA	NA	NA
PB.10550.1	960	478	NA	NA	NA	LSD	NA	Protein LSD1	PF06943;PF06943;PF06943	LSD1 zinc finger;LSD1 zinc finger;LSD1 zinc finger	S	Function unknown	NA	NA	NA	immune system process(GO:0002376);regulation of immune system process(GO:0002682);negative regulation of immune system process(GO:0002683);positive regulation of immune system process(GO:0002684);response to stress(GO:0006950);defense response(GO:0006952);immune response(GO:0006955);biological_process(GO:0008150);response to external stimulus(GO:0009605);response to biotic stimulus(GO:0009607);de…	NA	NA
PB.10551.1	971	623	NA	NA	NA	NA	fasciclin-like arabinogalactan protein 11; hypothetical protein EJB05_33443, partial	Fasciclin-like arabinogalactan protein 11	PF02469	Fasciclin domain	S	Function unknown	NA	NA	NA	biological_process(GO:0008150);plant-type cell wall biogenesis(GO:0009832);plant-type secondary cell wall biogenesis(GO:0009834);cellular process(GO:0009987);cell wall biogenesis(GO:0042546);cellular component biogenesis(GO:0044085);cell wall organization or biogenesis(GO:0071554);plant-type cell wall organization or biogenesis(GO:0071669);cellular component organization or biogenesis(GO:0071840)	NA	cellular_component(GO:0005575);cell(GO:0005623);plasma membrane(GO:0005886);membrane(GO:0016020);cell part(GO:0044464);cell periphery(GO:0071944)
PB.10552.1	952	513	NA	NA	NA	NA	ribulose-1,5-bisphosphate carboxylase/oxygenase small subunit	Ribulose bisphosphate carboxylase small subunit, chloroplastic 2	PF12338;PF00101	Ribulose-1,5-bisphosphate carboxylase small subunit;Ribulose bisphosphate carboxylase, small chain	E	Amino acid transport and metabolism	K01602	ko00630,ko00710,ko01100,ko01120,ko01200,map00630,map00710,map01100,map01120,map01200	RuBisCO catalyzes two reactions the carboxylation of D- ribulose 1,5-bisphosphate, the primary event in carbon dioxide fixation, as well as the oxidative fragmentation of the pentose substrate. Both reactions occur simultaneously and in competition at the same active site	NA	NA	NA
PB.10553.1	984	621	NA	NA	NA	NA	photosystem II core complex proteins psbY, chloroplastic; hypothetical protein BAE44_0005075	Photosystem II core complex proteins psbY, chloroplastic	PF06298;PF06298	Photosystem II protein Y (PsbY);Photosystem II protein Y (PsbY)	S	Function unknown	K02723	ko00195,ko01100,map00195,map01100	Photosystem II protein Y (PsbY)	biological_process(GO:0008150);response to radiation(GO:0009314);response to light stimulus(GO:0009416);response to abiotic stimulus(GO:0009628);response to light intensity(GO:0009642);response to high light intensity(GO:0009644);negative regulation of metabolic process(GO:0009892);cellular process(GO:0009987);regulation of photosynthesis(GO:0010109);photoinhibition(GO:0010205);regulation of meta…	NA	cellular_component(GO:0005575);intracellular(GO:0005622);cell(GO:0005623);cytoplasm(GO:0005737);chloroplast(GO:0009507);plastid stroma(GO:0009532);chloroplast stromal thylakoid(GO:0009533);chloroplast thylakoid(GO:0009534);chloroplast thylakoid membrane(GO:0009535);plastid(GO:0009536);chloroplast stroma(GO:0009570);thylakoid(GO:0009579);membrane(GO:0016020);plastid thylakoid(GO:0031976);organelle…
PB.10554.1	960	520	NA	NA	NA	NA	GPI-anchored protein LLG1-like isoform X2; hypothetical protein EJB05_52835	GPI-anchored protein LLG1	NA	NA	S	Function unknown	NA	NA	NA	NA	NA	NA
PB.10555.1	986	569	NA	NA	NA	NA	hypothetical protein SORBI_3003G328100; uncharacterized protein LOC100277981	NA	NA	NA	S	Function unknown	NA	NA	NA	NA	NA	NA
PB.10556.1	956	491	NA	NA	NA	NA	protein SPA, chloroplastic	Protein disulfide-isomerase LQY1, chloroplastic	PF17302	Family of unknown function (DUF5351)	S	Function unknown	NA	NA	NA	generation of precursor metabolites and energy(GO:0006091);nitrogen compound metabolic process(GO:0006807);biological_process(GO:0008150);metabolic process(GO:0008152);photosynthesis, light harvesting(GO:0009765);cellular process(GO:0009987);photosystem II repair(GO:0010206);photosynthesis(GO:0015979);protein metabolic process(GO:0019538);photosynthesis, light reaction(GO:0019684);protein repair(…	molecular_function(GO:0003674);protein disulfide isomerase activity(GO:0003756);catalytic activity(GO:0003824);isomerase activity(GO:0016853);intramolecular oxidoreductase activity(GO:0016860);intramolecular oxidoreductase activity, transposing S-S bonds(GO:0016864);catalytic activity, acting on a protein(GO:0140096)	cellular_component(GO:0005575);intracellular(GO:0005622);cell(GO:0005623);cytoplasm(GO:0005737);chloroplast(GO:0009507);plastid stroma(GO:0009532);chloroplast thylakoid(GO:0009534);chloroplast thylakoid membrane(GO:0009535);plastid(GO:0009536);chloroplast stroma(GO:0009570);thylakoid(GO:0009579);membrane(GO:0016020);plastid thylakoid(GO:0031976);organelle subcompartment(GO:0031984);photosynthetic…
PB.10557.1	961	467	NA	NA	NA	NA	unnamed protein product	5-methyltetrahydropteroyltriglutamate--homocysteine methyltransferase 1	PF01717	Cobalamin-independent synthase, Catalytic domain	E	Amino acid transport and metabolism	K00549	ko00270,ko00450,ko01100,ko01110,ko01230,map00270,map00450,map01100,map01110,map01230	5-methyltetrahydropteroyltriglutamate--homocysteine methyltransferase	NA	NA	NA
PB.10558.1	935	551	NA	NA	NA	NA	germin-like protein 8-14	Germin-like protein 8-14	NA	NA	O	Posttranslational modification, protein turnover, chaperones	NA	NA	NA	NA	NA	NA
PB.10558.2	821	473	NA	NA	NA	NA	germin-like protein 8-14	Germin-like protein 8-14	PF00190	Cupin	O	Posttranslational modification, protein turnover, chaperones	NA	NA	NA	NA	NA	NA
PB.10559.1	961	611	NA	NA	NA	NA	glyceraldehyde-3-phosphate dehydrogenase A, chloroplastic	Glyceraldehyde-3-phosphate dehydrogenase A, chloroplastic	NA	NA	G	Carbohydrate transport and metabolism	NA	NA	NA	biological_process(GO:0008150);response to radiation(GO:0009314);response to light stimulus(GO:0009416);response to abiotic stimulus(GO:0009628);cellular process(GO:0009987);cellular component organization(GO:0016043);cellular component assembly(GO:0022607);protein-containing complex subunit organization(GO:0043933);cellular component biogenesis(GO:0044085);response to stimulus(GO:0050896);protei…	molecular_function(GO:0003674);binding(GO:0005488);protein binding(GO:0005515);enzyme binding(GO:0019899);kinase binding(GO:0019900);identical protein binding(GO:0042802)	cellular_component(GO:0005575);intracellular(GO:0005622);cell(GO:0005623);cytoplasm(GO:0005737);chloroplast(GO:0009507);plastid(GO:0009536);organelle(GO:0043226);membrane-bounded organelle(GO:0043227);intracellular organelle(GO:0043229);intracellular membrane-bounded organelle(GO:0043231);intracellular part(GO:0044424);cytoplasmic part(GO:0044444);cell part(GO:0044464);supramolecular complex(GO:0…
PB.1056.1	3503	1573	NA	NA	NA	NA	protein SEMI-ROLLED LEAF 2 isoform X2; uncharacterized protein LOC101769911 isoform X1	NA	NA	NA	C	Energy production and conversion	K21842	NA	isoform X1	NA	NA	NA
PB.10560.1	959	508	NA	NA	NA	NA	RNA-binding protein Y14A; hypothetical protein EJB05_30363	RNA-binding protein Y14A	PF00076	RNA recognition motif. (a.k.a. RRM, RBD, or RNP domain)	A	RNA processing and modification	K12876	ko03013,ko03015,ko03040,map03013,map03015,map03040	RNA recognition motif	biological_process(GO:0008150);positive regulation of metabolic process(GO:0009893);regulation of gene expression(GO:0010468);positive regulation of macromolecule metabolic process(GO:0010604);positive regulation of gene expression(GO:0010628);regulation of metabolic process(GO:0019222);positive regulation of biological process(GO:0048518);regulation of biological process(GO:0050789);regulation o…	molecular_function(GO:0003674);nucleic acid binding(GO:0003676);RNA binding(GO:0003723);mRNA binding(GO:0003729);binding(GO:0005488);organic cyclic compound binding(GO:0097159);heterocyclic compound binding(GO:1901363)	cellular_component(GO:0005575);intracellular(GO:0005622);cell(GO:0005623);nucleus(GO:0005634);nucleoplasm(GO:0005654);nucleolus(GO:0005730);cytoplasm(GO:0005737);nuclear body(GO:0016604);membrane-enclosed lumen(GO:0031974);nuclear lumen(GO:0031981);protein-containing complex(GO:0032991);exon-exon junction complex(GO:0035145);organelle(GO:0043226);membrane-bounded organelle(GO:0043227);non-membran…
PB.10561.1	974	598	NA	NA	NA	NA	Protein TIC 20-v, chloroplastic; hypothetical protein OsJ_08225	Tic20 family protein; Protein TIC 20-v, chloroplastic	PF16166	Chloroplast import apparatus Tic20-like	S	Function unknown	NA	NA	NA	NA	NA	cellular_component(GO:0005575);intracellular(GO:0005622);cell(GO:0005623);cytoplasm(GO:0005737);chloroplast(GO:0009507);chloroplast thylakoid(GO:0009534);chloroplast thylakoid membrane(GO:0009535);plastid(GO:0009536);thylakoid(GO:0009579);membrane(GO:0016020);plastid thylakoid(GO:0031976);organelle subcompartment(GO:0031984);photosynthetic membrane(GO:0034357);thylakoid membrane(GO:0042651);organ…
PB.10562.1	948	584	NA	NA	NA	NA	NDR1/HIN1-like protein 1; VAMP protein SEC22	NDR1/HIN1-like protein 1	NA	NA	S	Function unknown	NA	NA	NA	NA	NA	NA
PB.10563.1	6189	2238	NA	NA	NA	NA	NA	NA	NA	NA	NA	NA	NA	NA	NA	NA	NA	NA
PB.10564.1	961	493	NA	NA	NA	NA	NADH-ubiquinone oxidoreductase subunit 8	NADH dehydrogenase [ubiquinone] iron-sulfur protein 8, mitochondrial; NADH-ubiquinone oxidoreductase subunit 8	PF12838	4Fe-4S dicluster domain	C	Energy production and conversion	K03941	ko00190,ko01100,ko04714,ko04723,ko04932,ko05010,ko05012,ko05016,map00190,map01100,map04714,map04723,map04932,map05010,map05012,map05016	4Fe-4S dicluster domain	NA	molecular_function(GO:0003674);binding(GO:0005488);ion binding(GO:0043167);cation binding(GO:0043169);metal ion binding(GO:0046872)	cellular_component(GO:0005575);intracellular(GO:0005622);cell(GO:0005623);cytoplasm(GO:0005737);mitochondrion(GO:0005739);mitochondrial envelope(GO:0005740);mitochondrial inner membrane(GO:0005743);mitochondrial respiratory chain(GO:0005746);mitochondrial respiratory chain complex I(GO:0005747);membrane(GO:0016020);organelle inner membrane(GO:0019866);NADH dehydrogenase complex(GO:0030964);organe…
PB.10565.1	953	519	NA	NA	NA	NA	PsbP domain-containing protein 1, chloroplastic; hypothetical protein EJB05_01051	NA	PF01789	PsbP	S	Function unknown	NA	NA	NA	generation of precursor metabolites and energy(GO:0006091);biological_process(GO:0008150);metabolic process(GO:0008152);cellular process(GO:0009987);photosynthesis(GO:0015979);cellular component organization(GO:0016043);photosynthesis, light reaction(GO:0019684);cellular component assembly(GO:0022607);cellular protein-containing complex assembly(GO:0034622);protein-containing complex subunit orga…	NA	cellular_component(GO:0005575);intracellular(GO:0005622);cell(GO:0005623);cytoplasm(GO:0005737);chloroplast(GO:0009507);plastid stroma(GO:0009532);chloroplast thylakoid(GO:0009534);chloroplast thylakoid membrane(GO:0009535);plastid(GO:0009536);chloroplast thylakoid lumen(GO:0009543);chloroplast stroma(GO:0009570);thylakoid(GO:0009579);membrane(GO:0016020);plastid thylakoid(GO:0031976);thylakoid l…
PB.10566.1	966	495	NA	NA	NA	NA	LIM domain-containing protein WLIM2b	LIM domain-containing protein WLIM2b; Cysteine and glycine-rich protein 3	PF00412;PF00412	LIM domain;LIM domain	TZ	Signal transduction mechanisms ;Cytoskeleton	K09377	NA	LIM domain(LIM)	organelle organization(GO:0006996);cytoskeleton organization(GO:0007010);actin filament organization(GO:0007015);biological_process(GO:0008150);cellular process(GO:0009987);cellular component organization(GO:0016043);cellular component assembly(GO:0022607);actin filament-based process(GO:0030029);actin cytoskeleton organization(GO:0030036);cellular component biogenesis(GO:0044085);actin filament …	molecular_function(GO:0003674);actin binding(GO:0003779);binding(GO:0005488);protein binding(GO:0005515);cytoskeletal protein binding(GO:0008092);protein-containing complex binding(GO:0044877);actin filament binding(GO:0051015)	NA
PB.10567.1	962	587	NA	NA	NA	NA	beta-carbonic anhydrase 2P3b isoform A	Carbonic anhydrase, chloroplastic	NA	NA	P	Inorganic ion transport and metabolism	K01673	ko00910,map00910	Reversible hydration of carbon dioxide	immune system process(GO:0002376);response to stress(GO:0006950);defense response(GO:0006952);immune response(GO:0006955);biological_process(GO:0008150);metabolic process(GO:0008152);response to temperature stimulus(GO:0009266);response to cold(GO:0009409);response to external stimulus(GO:0009605);response to biotic stimulus(GO:0009607);response to bacterium(GO:0009617);response to fungus(GO:0009…	molecular_function(GO:0003674);catalytic activity(GO:0003824);carbonate dehydratase activity(GO:0004089);lyase activity(GO:0016829);carbon-oxygen lyase activity(GO:0016835);hydro-lyase activity(GO:0016836)	cellular_component(GO:0005575);extracellular region(GO:0005576);intracellular(GO:0005622);cell(GO:0005623);cytoplasm(GO:0005737);cytosol(GO:0005829);plasma membrane(GO:0005886);chloroplast(GO:0009507);plastid envelope(GO:0009526);plastid stroma(GO:0009532);chloroplast thylakoid(GO:0009534);chloroplast thylakoid membrane(GO:0009535);plastid(GO:0009536);chloroplast stroma(GO:0009570);thylakoid(GO:0…
PB.10568.1	964	461	NA	NA	NA	NA	unnamed protein product	60 kDa chaperonin 1; RuBisCO large subunit-binding protein subunit beta, chloroplastic (Fragment)	PF00118	TCP-1/cpn60 chaperonin family	O	Posttranslational modification, protein turnover, chaperones	NA	NA	NA	NA	NA	NA
PB.10569.1	960	557	NA	NA	NA	NA	protein EARLY RESPONSIVE TO DEHYDRATION 15; hypothetical protein EJB05_06601, partial	NA	NA	NA	S	Function unknown	NA	NA	NA	biological_process(GO:0008150);response to radiation(GO:0009314);response to light stimulus(GO:0009416);response to external stimulus(GO:0009605);response to biotic stimulus(GO:0009607);response to bacterium(GO:0009617);response to abiotic stimulus(GO:0009628);response to light intensity(GO:0009642);response to high light intensity(GO:0009644);response to external biotic stimulus(GO:0043207);resp…	NA	NA
PB.1057.1	1048	535	NA	NA	NA	NA	protein TIFY 3-like; hypothetical protein SETIT_3G034300v2, partial	Protein TIFY 3	PF09425;PF06200	Jas motif;tify domain	S	Function unknown	K13464	ko04075,map04075	TIFY	reproduction(GO:0000003);developmental process involved in reproduction(GO:0003006);multicellular organism development(GO:0007275);biological_process(GO:0008150);anatomical structure morphogenesis(GO:0009653);post-embryonic development(GO:0009791);tissue development(GO:0009888);flower development(GO:0009908);regulation of signal transduction(GO:0009966);meristem determinacy(GO:0010022);meristem m…	NA	NA
PB.10570.1	956	453	NA	NA	NA	NA	S-adenosylmethionine decarboxylase 2; hypothetical protein SETIT_7G154200v2	S-adenosylmethionine decarboxylase proenzyme	PF01536	Adenosylmethionine decarboxylase	T	Signal transduction mechanisms	K01611	ko00270,ko00330,ko01100,map00270,map00330,map01100	S-adenosylmethionine decarboxylase proenzyme	NA	NA	NA
PB.10571.1	959	340	NA	NA	NA	NA	ATP synthase CF0 B subunit	ATP synthase subunit b, chloroplastic	PF00430	ATP synthase B/B' CF(0)	C	Energy production and conversion	K02109	ko00190,ko00195,ko01100,map00190,map00195,map01100	F(1)F(0) ATP synthase produces ATP from ADP in the presence of a proton or sodium gradient. F-type ATPases consist of two structural domains, F(1) containing the extramembraneous catalytic core and F(0) containing the membrane proton channel, linked together by a central stalk and a peripheral stalk. During catalysis, ATP synthesis in the catalytic domain of F(1) is coupled via a rotary mechanism…	biological_process(GO:0008150);response to endogenous stimulus(GO:0009719);response to hormone(GO:0009725);response to cytokinin(GO:0009735);response to organic substance(GO:0010033);response to chemical(GO:0042221);response to stimulus(GO:0050896)	NA	cellular_component(GO:0005575);intracellular(GO:0005622);cell(GO:0005623);cytoplasm(GO:0005737);chloroplast(GO:0009507);chloroplast thylakoid(GO:0009534);chloroplast thylakoid membrane(GO:0009535);plastid(GO:0009536);thylakoid(GO:0009579);membrane(GO:0016020);plastid thylakoid(GO:0031976);organelle subcompartment(GO:0031984);photosynthetic membrane(GO:0034357);thylakoid membrane(GO:0042651);organ…
PB.10572.1	963	542	NA	NA	NA	NA	extensin; hypothetical protein EJB05_31910, partial	NA	NA	NA	NA	NA	NA	NA	NA	NA	NA	NA
PB.10573.1	959	549	NA	NA	NA	NA	vacuolar ATP synthase 16 kDa proteolipid subunit; hypothetical protein C2845_PM17G02830	V-type proton ATPase 16 kDa proteolipid subunit	PF00137;PF00137	ATP synthase subunit C;ATP synthase subunit C	C	Energy production and conversion	K02155	ko00190,ko01100,ko04142,ko04145,ko04721,ko04966,ko05110,ko05120,ko05152,ko05323,map00190,map01100,map04142,map04145,map04721,map04966,map05110,map05120,map05152,map05323	Proton-conducting pore forming subunit of the membrane integral V0 complex of vacuolar ATPase. V-ATPase is responsible for acidifying a variety of intracellular compartments in eukaryotic cells	NA	NA	NA
PB.10574.1	968	512	NA	NA	NA	NA	uncharacterized protein LOC120673512 isoform X1	NA	NA	NA	NA	NA	NA	NA	NA	NA	NA	NA
PB.10575.1	952	570	NA	NA	NA	NA	anaerobic nitric oxide reductase flavorubredoxin	Rubredoxin	PF00301	Rubredoxin	C	Energy production and conversion	NA	NA	NA	NA	NA	NA
PB.10576.1	960	562	NA	NA	NA	NA	hypothetical protein EJB05_25389; light-harvesting complex-like protein 3 isotype 1, chloroplastic	Light-harvesting complex-like protein 3 isotype 1, chloroplastic	NA	NA	S	Function unknown	NA	NA	NA	biological_process(GO:0008150);regulation of biosynthetic process(GO:0009889);positive regulation of biosynthetic process(GO:0009891);positive regulation of metabolic process(GO:0009893);regulation of chlorophyll biosynthetic process(GO:0010380);regulation of lipid metabolic process(GO:0019216);regulation of metabolic process(GO:0019222);regulation of isoprenoid metabolic process(GO:0019747);regu…	molecular_function(GO:0003674);binding(GO:0005488);protein binding(GO:0005515);enzyme binding(GO:0019899);identical protein binding(GO:0042802);protein membrane anchor(GO:0043495)	cellular_component(GO:0005575);intracellular(GO:0005622);cell(GO:0005623);cytoplasm(GO:0005737);chloroplast(GO:0009507);chloroplast thylakoid(GO:0009534);chloroplast thylakoid membrane(GO:0009535);plastid(GO:0009536);thylakoid(GO:0009579);membrane(GO:0016020);plastid thylakoid(GO:0031976);organelle subcompartment(GO:0031984);photosynthetic membrane(GO:0034357);thylakoid membrane(GO:0042651);organ…
PB.10577.1	955	568	NA	NA	NA	NA	chitinase 11	Chitinase 11	PF00182	Chitinase class I	S	Function unknown	K20547	ko00520,ko01100,ko04016,map00520,map01100,map04016	Chitinase class I	NA	NA	NA
PB.10578.1	956	437	NA	NA	NA	NA	signal peptidase complex catalytic subunit SEC11A	Signal peptidase complex catalytic subunit SEC11A	PF00717	Peptidase S24-like	U	Intracellular trafficking, secretion, and vesicular transport	K13280	ko03060,map03060	Peptidase S24-like	NA	NA	NA
PB.10579.1	956	482	NA	NA	NA	NA	uncharacterized protein LOC120706803; hypothetical protein PAHAL_5G380600	NA	PF03364	Polyketide cyclase / dehydrase and lipid transport	S	Function unknown	NA	NA	NA	NA	NA	NA
PB.1058.1	6847	3018	NA	NA	NA	NA	hypothetical protein GQ55_9G419800; lysine-specific histone demethylase 1 homolog 3	Lysine-specific histone demethylase 1 homolog 3; Probable polyamine oxidase 4	PF01593;PF04433	Flavin containing amine oxidoreductase;SWIRM domain	Q	Secondary metabolites biosynthesis, transport and catabolism	K11450	ko04714,map04714	SWIRM domain	chromatin organization(GO:0006325);cellular protein modification process(GO:0006464);protein deacetylation(GO:0006476);protein methylation(GO:0006479);nitrogen compound metabolic process(GO:0006807);organelle organization(GO:0006996);multicellular organism development(GO:0007275);biological_process(GO:0008150);metabolic process(GO:0008152);protein alkylation(GO:0008213);cellular process(GO:000998…	NA	cellular_component(GO:0005575);intracellular(GO:0005622);cell(GO:0005623);nucleus(GO:0005634);organelle(GO:0043226);membrane-bounded organelle(GO:0043227);intracellular organelle(GO:0043229);intracellular membrane-bounded organelle(GO:0043231);intracellular part(GO:0044424);cell part(GO:0044464)
PB.1058.2	6474	2895	NA	NA	NA	NA	lysine-specific histone demethylase 1 homolog 3; hypothetical protein GQ55_9G419800	Lysine-specific histone demethylase 1 homolog 3; Probable polyamine oxidase 4	PF04433;PF01593	SWIRM domain;Flavin containing amine oxidoreductase	Q	Secondary metabolites biosynthesis, transport and catabolism	K11450	ko04714,map04714	SWIRM domain	chromatin organization(GO:0006325);cellular protein modification process(GO:0006464);protein deacetylation(GO:0006476);protein methylation(GO:0006479);nitrogen compound metabolic process(GO:0006807);organelle organization(GO:0006996);multicellular organism development(GO:0007275);biological_process(GO:0008150);metabolic process(GO:0008152);protein alkylation(GO:0008213);cellular process(GO:000998…	NA	cellular_component(GO:0005575);intracellular(GO:0005622);cell(GO:0005623);nucleus(GO:0005634);organelle(GO:0043226);membrane-bounded organelle(GO:0043227);intracellular organelle(GO:0043229);intracellular membrane-bounded organelle(GO:0043231);intracellular part(GO:0044424);cell part(GO:0044464)
PB.1058.3	6568	2949	NA	NA	NA	NA	lysine-specific histone demethylase 1 homolog 3; hypothetical protein GQ55_9G419800	Lysine-specific histone demethylase 1 homolog 3; Probable polyamine oxidase 4	PF01593;PF04433	Flavin containing amine oxidoreductase;SWIRM domain	Q	Secondary metabolites biosynthesis, transport and catabolism	K11450	ko04714,map04714	SWIRM domain	chromatin organization(GO:0006325);cellular protein modification process(GO:0006464);protein deacetylation(GO:0006476);protein methylation(GO:0006479);nitrogen compound metabolic process(GO:0006807);organelle organization(GO:0006996);multicellular organism development(GO:0007275);biological_process(GO:0008150);metabolic process(GO:0008152);protein alkylation(GO:0008213);cellular process(GO:000998…	NA	cellular_component(GO:0005575);intracellular(GO:0005622);cell(GO:0005623);nucleus(GO:0005634);organelle(GO:0043226);membrane-bounded organelle(GO:0043227);intracellular organelle(GO:0043229);intracellular membrane-bounded organelle(GO:0043231);intracellular part(GO:0044424);cell part(GO:0044464)
PB.1058.4	6419	2867	NA	NA	NA	NA	hypothetical protein C2845_PM01G19760; lysine-specific histone demethylase 1 homolog 3	NA	PF01593	Flavin containing amine oxidoreductase	Q	Secondary metabolites biosynthesis, transport and catabolism	K11450	ko04714,map04714	SWIRM domain	chromatin organization(GO:0006325);cellular protein modification process(GO:0006464);protein deacetylation(GO:0006476);protein methylation(GO:0006479);nitrogen compound metabolic process(GO:0006807);organelle organization(GO:0006996);multicellular organism development(GO:0007275);biological_process(GO:0008150);metabolic process(GO:0008152);protein alkylation(GO:0008213);cellular process(GO:000998…	NA	cellular_component(GO:0005575);intracellular(GO:0005622);cell(GO:0005623);nucleus(GO:0005634);organelle(GO:0043226);membrane-bounded organelle(GO:0043227);intracellular organelle(GO:0043229);intracellular membrane-bounded organelle(GO:0043231);intracellular part(GO:0044424);cell part(GO:0044464)
PB.1058.5	6323	2825	NA	NA	NA	NA	lysine-specific histone demethylase 1 homolog 3; hypothetical protein GQ55_9G419800	Lysine-specific histone demethylase 1 homolog 3; Probable polyamine oxidase 4	PF01593	Flavin containing amine oxidoreductase	Q	Secondary metabolites biosynthesis, transport and catabolism	K11450	ko04714,map04714	SWIRM domain	chromatin organization(GO:0006325);cellular protein modification process(GO:0006464);protein deacetylation(GO:0006476);protein methylation(GO:0006479);nitrogen compound metabolic process(GO:0006807);organelle organization(GO:0006996);multicellular organism development(GO:0007275);biological_process(GO:0008150);metabolic process(GO:0008152);protein alkylation(GO:0008213);cellular process(GO:000998…	NA	cellular_component(GO:0005575);intracellular(GO:0005622);cell(GO:0005623);nucleus(GO:0005634);organelle(GO:0043226);membrane-bounded organelle(GO:0043227);intracellular organelle(GO:0043229);intracellular membrane-bounded organelle(GO:0043231);intracellular part(GO:0044424);cell part(GO:0044464)
PB.10580.1	958	600	NA	NA	NA	NA	uncharacterized protein C2845_PM04G27710; hypothetical protein BAE44_0014286	NA	NA	NA	S	Function unknown	NA	NA	NA	NA	NA	NA
PB.10581.1	957	497	NA	NA	NA	NA	probable ribonuclease P/MRP protein subunit POP5 isoform X1	Probable ribonuclease P/MRP protein subunit POP5	PF01900	Rpp14/Pop5 family	J	Translation, ribosomal structure and biogenesis	K03537	ko03008,ko03013,map03008,map03013	Component of ribonuclease P, a protein complex that generates mature tRNA molecules by cleaving their 5'-ends. Also a component of RNase MRP	NA	NA	cellular_component(GO:0005575);intracellular(GO:0005622);cell(GO:0005623);cytoplasm(GO:0005737);vacuole(GO:0005773);organelle(GO:0043226);membrane-bounded organelle(GO:0043227);intracellular organelle(GO:0043229);intracellular membrane-bounded organelle(GO:0043231);intracellular part(GO:0044424);cytoplasmic part(GO:0044444);cell part(GO:0044464)
PB.10582.1	972	492	NA	NA	NA	NA	vacuolar protein sorting-associated protein 2 homolog 1	Charged multivesicular body protein 2a homolog 2	PF03357	Snf7	U	Intracellular trafficking, secretion, and vesicular transport	K12191	ko04144,ko04217,map04144,map04217	Belongs to the SNF7 family	transport(GO:0006810);vesicle budding from membrane(GO:0006900);organelle organization(GO:0006996);endosome organization(GO:0007032);protein localization(GO:0008104);biological_process(GO:0008150);cellular process(GO:0009987);endomembrane system organization(GO:0010256);protein transport(GO:0015031);peptide transport(GO:0015833);cellular component organization(GO:0016043);vesicle organization(GO:…	NA	cellular_component(GO:0005575);intracellular(GO:0005622);cell(GO:0005623);cytoplasm(GO:0005737);endosome(GO:0005768);late endosome(GO:0005770);multivesicular body(GO:0005771);endomembrane system(GO:0012505);cytoplasmic vesicle(GO:0031410);vesicle(GO:0031982);organelle(GO:0043226);membrane-bounded organelle(GO:0043227);intracellular organelle(GO:0043229);intracellular part(GO:0044424);cytoplasmic …
PB.10583.1	983	549	NA	NA	NA	NA	uncharacterized protein LOC120688513; hypothetical protein Shy3280Sca044_019	NA	PF10674	Protein of unknown function (DUF2488)	S	Function unknown	NA	NA	NA	NA	NA	NA
PB.10584.1	950	620	NA	NA	NA	ERF	ethylene-responsive transcription factor ERF039	Ethylene-responsive transcription factor ERF039; Dehydration-responsive element-binding protein 3	NA	NA	K	Transcription	NA	NA	NA	NA	NA	NA
PB.10585.1	940	555	NA	NA	NA	NA	cytokinin riboside 5&apos;-monophosphate phosphoribohydrolase LOG3-like isoform X1	Probable cytokinin riboside 5&apos;-monophosphate phosphoribohydrolase LOGL5	PF03641	Possible lysine decarboxylase	G	Carbohydrate transport and metabolism	NA	NA	NA	NA	NA	NA
PB.10586.1	6210	2488	NA	NA	NA	NA	NA	NA	PF00022	Actin	NA	NA	K11673	NA	Belongs to the actin family(ARP9)	NA	NA	NA
PB.10587.1	961	578	NA	NA	NA	NA	aquaporin NIP1-1	Aquaporin NIP1-1	NA	NA	G	Carbohydrate transport and metabolism	K09874	NA	Belongs to the MIP aquaporin (TC 1.A.8) family	NA	NA	NA
PB.10588.1	946	525	NA	NA	NA	NA	photosystem I reaction center subunit XI, chloroplastic	Photosystem I reaction center subunit XI, chloroplastic	PF02605	Photosystem I reaction centre subunit XI	S	Function unknown	K02699	ko00195,ko01100,map00195,map01100	Photosystem I reaction center subunit XI	NA	NA	NA
PB.10589.1	949	579	NA	NA	NA	NA	isoflavone reductase homolog IRL; hypothetical protein EJB05_06550, partial	Isoflavone reductase homolog IRL; Phenylcoumaran benzylic ether reductase Pyrc5	NA	NA	S	Function unknown	NA	NA	NA	response to stress(GO:0006950);cell communication(GO:0007154);biological_process(GO:0008150);cellular response to starvation(GO:0009267);response to external stimulus(GO:0009605);cellular process(GO:0009987);response to extracellular stimulus(GO:0009991);cellular response to sulfur starvation(GO:0010438);response to nutrient levels(GO:0031667);cellular response to extracellular stimulus(GO:003166…	nucleotide binding(GO:0000166);molecular_function(GO:0003674);binding(GO:0005488);small molecule binding(GO:0036094);ion binding(GO:0043167);anion binding(GO:0043168);cofactor binding(GO:0048037);NADP binding(GO:0050661);coenzyme binding(GO:0050662);NADPH binding(GO:0070402);organic cyclic compound binding(GO:0097159);nucleoside phosphate binding(GO:1901265);heterocyclic compound binding(GO:19013…	NA
PB.1059.1	5919	2581	NA	NA	NA	NA	hypothetical protein GQ55_9G419800; lysine-specific histone demethylase 1 homolog 3	Lysine-specific histone demethylase 1 homolog 3; Probable polyamine oxidase 4	PF01593;PF04433	Flavin containing amine oxidoreductase;SWIRM domain	Q	Secondary metabolites biosynthesis, transport and catabolism	K11450	ko04714,map04714	SWIRM domain	chromatin organization(GO:0006325);cellular protein modification process(GO:0006464);protein deacetylation(GO:0006476);protein methylation(GO:0006479);nitrogen compound metabolic process(GO:0006807);organelle organization(GO:0006996);multicellular organism development(GO:0007275);biological_process(GO:0008150);metabolic process(GO:0008152);protein alkylation(GO:0008213);cellular process(GO:000998…	NA	cellular_component(GO:0005575);intracellular(GO:0005622);cell(GO:0005623);nucleus(GO:0005634);organelle(GO:0043226);membrane-bounded organelle(GO:0043227);intracellular organelle(GO:0043229);intracellular membrane-bounded organelle(GO:0043231);intracellular part(GO:0044424);cell part(GO:0044464)
PB.10590.1	948	510	NA	NA	NA	NA	RNA-binding protein Y14A-like	RNA-binding protein Y14A	PF00076	RNA recognition motif. (a.k.a. RRM, RBD, or RNP domain)	A	RNA processing and modification	K12876	ko03013,ko03015,ko03040,map03013,map03015,map03040	RNA recognition motif(Y14)	biological_process(GO:0008150);positive regulation of metabolic process(GO:0009893);regulation of gene expression(GO:0010468);positive regulation of macromolecule metabolic process(GO:0010604);positive regulation of gene expression(GO:0010628);regulation of metabolic process(GO:0019222);positive regulation of biological process(GO:0048518);regulation of biological process(GO:0050789);regulation o…	molecular_function(GO:0003674);nucleic acid binding(GO:0003676);RNA binding(GO:0003723);mRNA binding(GO:0003729);binding(GO:0005488);organic cyclic compound binding(GO:0097159);heterocyclic compound binding(GO:1901363)	cellular_component(GO:0005575);intracellular(GO:0005622);cell(GO:0005623);nucleus(GO:0005634);nucleoplasm(GO:0005654);nucleolus(GO:0005730);cytoplasm(GO:0005737);nuclear body(GO:0016604);membrane-enclosed lumen(GO:0031974);nuclear lumen(GO:0031981);protein-containing complex(GO:0032991);exon-exon junction complex(GO:0035145);organelle(GO:0043226);membrane-bounded organelle(GO:0043227);non-membran…
PB.10591.1	942	583	NA	NA	NA	NA	calcium load-activated calcium channel	Calcium load-activated calcium channel	NA	NA	P	Inorganic ion transport and metabolism	K21891	NA	Calcium-selective channel required to prevent calcium stores from overfilling	NA	NA	NA
PB.10592.1	943	566	NA	NA	NA	NA	beta-carbonic anhydrase 2P3b isoform A	Carbonic anhydrase, chloroplastic	PF00484	Carbonic anhydrase	P	Inorganic ion transport and metabolism	K01673	ko00910,map00910	Reversible hydration of carbon dioxide	immune system process(GO:0002376);response to stress(GO:0006950);defense response(GO:0006952);immune response(GO:0006955);biological_process(GO:0008150);metabolic process(GO:0008152);response to temperature stimulus(GO:0009266);response to cold(GO:0009409);response to external stimulus(GO:0009605);response to biotic stimulus(GO:0009607);response to bacterium(GO:0009617);response to fungus(GO:0009…	molecular_function(GO:0003674);catalytic activity(GO:0003824);carbonate dehydratase activity(GO:0004089);lyase activity(GO:0016829);carbon-oxygen lyase activity(GO:0016835);hydro-lyase activity(GO:0016836)	cellular_component(GO:0005575);extracellular region(GO:0005576);intracellular(GO:0005622);cell(GO:0005623);cytoplasm(GO:0005737);cytosol(GO:0005829);plasma membrane(GO:0005886);chloroplast(GO:0009507);plastid envelope(GO:0009526);plastid stroma(GO:0009532);chloroplast thylakoid(GO:0009534);chloroplast thylakoid membrane(GO:0009535);plastid(GO:0009536);chloroplast stroma(GO:0009570);thylakoid(GO:0…
PB.10593.1	949	471	NA	NA	NA	NA	hypothetical protein PVAP13_3NG141318	Ubiquitin-conjugating enzyme E2 7	NA	NA	O	Posttranslational modification, protein turnover, chaperones	K10575	ko04120,ko04141,ko05012,map04120,map04141,map05012	Belongs to the ubiquitin-conjugating enzyme family	cellular protein modification process(GO:0006464);proteolysis(GO:0006508);ubiquitin-dependent protein catabolic process(GO:0006511);nitrogen compound metabolic process(GO:0006807);biological_process(GO:0008150);metabolic process(GO:0008152);catabolic process(GO:0009056);macromolecule catabolic process(GO:0009057);cellular process(GO:0009987);protein ubiquitination(GO:0016567);protein metabolic pr…	molecular_function(GO:0003674);catalytic activity(GO:0003824);ubiquitin-protein transferase activity(GO:0004842);transferase activity(GO:0016740);ubiquitin-like protein transferase activity(GO:0019787);catalytic activity, acting on a protein(GO:0140096)	NA
PB.10594.1	928	494	NA	NA	NA	NA	ribulose-1,5-bisphosphate carboxylase/oxygenase small subunit	Ribulose bisphosphate carboxylase small subunit, chloroplastic 2	PF12338;PF00101	Ribulose-1,5-bisphosphate carboxylase small subunit;Ribulose bisphosphate carboxylase, small chain	E	Amino acid transport and metabolism	K01602	ko00630,ko00710,ko01100,ko01120,ko01200,map00630,map00710,map01100,map01120,map01200	RuBisCO catalyzes two reactions the carboxylation of D- ribulose 1,5-bisphosphate, the primary event in carbon dioxide fixation, as well as the oxidative fragmentation of the pentose substrate. Both reactions occur simultaneously and in competition at the same active site	NA	NA	NA
PB.10595.1	1059	573	NA	NA	NA	NA	hypothetical protein SEVIR_2G006100v2	Lamin-like protein	PF02298	Plastocyanin-like domain	S	Function unknown	NA	NA	NA	NA	NA	NA
PB.10596.1	944	523	NA	NA	NA	NA	50S ribosomal protein L19, chloroplastic; hypothetical protein EJB05_20541, partial	50S ribosomal protein L19-1, chloroplastic	PF01245	Ribosomal protein L19	J	Translation, ribosomal structure and biogenesis	K02884	ko03010,map03010	Ribosomal protein L19	NA	NA	cellular_component(GO:0005575);intracellular(GO:0005622);cell(GO:0005623);cytoplasm(GO:0005737);chloroplast(GO:0009507);plastid envelope(GO:0009526);plastid stroma(GO:0009532);plastid(GO:0009536);chloroplast stroma(GO:0009570);chloroplast envelope(GO:0009941);membrane(GO:0016020);organelle envelope(GO:0031967);envelope(GO:0031975);organelle(GO:0043226);membrane-bounded organelle(GO:0043227);intra…
PB.10597.1	939	539	NA	NA	NA	NA	uncharacterized protein LOC117855116; hypothetical protein BAE44_0008709	NA	NA	NA	NA	NA	NA	NA	NA	NA	NA	NA
PB.10598.1	947	519	NA	NA	NA	NA	50S ribosomal protein L11-like	50S ribosomal protein L11, chloroplastic	PF00298;PF03946	Ribosomal protein L11, RNA binding domain;Ribosomal protein L11, N-terminal domain	J	Translation, ribosomal structure and biogenesis	K02867	ko03010,map03010	Belongs to the universal ribosomal protein uL11 family	NA	NA	NA
PB.10599.1	939	580	NA	NA	NA	NA	dirigent protein 1-like; hypothetical protein GQ55_2G004900	Dirigent protein 1	PF03018	Dirigent-like protein	S	Function unknown	NA	NA	NA	NA	NA	NA
PB.106.1	1877	935	NA	NA	NA	NA	protein TIC 40, chloroplastic-like	Protein TIC 40, chloroplastic	NA	NA	OT	Posttranslational modification, protein turnover, chaperones ;Signal transduction mechanisms	NA	NA	NA	protein targeting(GO:0006605);transport(GO:0006810);intracellular protein transport(GO:0006886);organelle organization(GO:0006996);protein localization(GO:0008104);biological_process(GO:0008150);plastid organization(GO:0009657);chloroplast organization(GO:0009658);cellular process(GO:0009987);protein transport(GO:0015031);peptide transport(GO:0015833);cellular component organization(GO:0016043);p…	NA	cellular_component(GO:0005575);intracellular(GO:0005622);cell(GO:0005623);cytoplasm(GO:0005737);chloroplast(GO:0009507);plastid envelope(GO:0009526);plastid inner membrane(GO:0009528);chloroplast thylakoid(GO:0009534);chloroplast thylakoid membrane(GO:0009535);plastid(GO:0009536);thylakoid(GO:0009579);chloroplast inner membrane(GO:0009706);chloroplast envelope(GO:0009941);membrane(GO:0016020);org…
PB.1060.1	6113	2562	NA	NA	NA	NA	WASH complex subunit 5-like; hypothetical protein EJB05_38229, partial	NA	PF10266	Hereditary spastic paraplegia protein strumpellin	S	Function unknown	K18464	ko04144,map04144	Hereditary spastic paraplegia protein strumpellin	NA	NA	NA
PB.1060.2	6832	2812	NA	NA	NA	NA	WASH complex subunit 5-like; hypothetical protein EJB05_38229, partial	WASH complex subunit 5	PF10266	Hereditary spastic paraplegia protein strumpellin	S	Function unknown	K18464	ko04144,map04144	Hereditary spastic paraplegia protein strumpellin	NA	NA	NA
PB.1060.3	3672	1644	NA	NA	NA	NA	WASH complex subunit 5-like; hypothetical protein EJB05_38229, partial	WASH complex subunit 5	PF10266	Hereditary spastic paraplegia protein strumpellin	S	Function unknown	K18464	ko04144,map04144	Hereditary spastic paraplegia protein strumpellin	NA	NA	NA
[truncated: 16,314 more rows]

## Sheet: Table S7
Supplementary Table S7. These public databases showed the annotation results of the DR full-length transcripts.
[truncated: 14,619 more rows]

## Sheet: Table S8
Supplementary Table S8. These public databases showed the annotation results of the All full-length transcripts.
[truncated: 31,045 more rows]

[truncated: 7 more sheets: Table S9, Table S10, Table S11, Table S12, Table S13, Table S14, Table S15]
